# Supplementary material for: Sex-associated differences in baseline urinary metabolites of healthy adults
Source: Sci Rep. 2018 Aug 8;8:11883. doi: 10.1038/s41598-018-29592-3 (PMC6082868; doi:10.1038/s41598-018-29592-3)
Supplement: Supplementary file 2 — Supplementary Table 1 [file 41598_2018_29592_MOESM2_ESM.xlsx]

## Sheet: sub
														file id	170917cZKsa11_1	170916cZKsa21_2	170915cZKsa29_1	170915cZKsa03_1	170916cZKsa35_1	170915cZKsa10_1	170917cZKsa01_1	170917cZKsa05_2	170916cZKsa49_1	170916cZKsa16_2	170915cZKsa22_1	170915cZKsa40_2	170916cZKsa08_2	170916cZKsa38_1	170915cZKsa05_1	170916cZKsa34_1	170915cZKsa01_1	170916cZKsa14_3	170916cZKsa09_2	170915cZKsa20_1	170916cZKsa41_1	170915cZKsa47_1	170917cZKsa14_1	170916cZKsa46_1	170915cZKsa48_1	170915cZKsa23_1	170915cZKsa33_1	170917cZKsa17_1	170916cZKsa19_2	170916cZKsa33_1	170917cZKsa10_3	170916cZKsa22_2	170916cZKsa40_1	170917cZKsa02_1	170916cZKsa28_3
														mx class	364184	364184	364184	364184	364184	364184	364184	364184	364184	364184	364184	364184	364184	364184	364184	364184	364184	364184	364184	364184	364184	364184	364184	364184	364184	364184	364184	364184	364184	364184	364184	364184	364184	364184	364184
														mx sample	364185	364186	364187	364188	364189	364190	364191	364192	364193	364194	364195	364196	364197	364198	364199	364200	364201	364202	364203	364204	364205	364206	364207	364208	364209	364210	364211	364212	364213	364214	364215	364216	364217	364218	364219
														comment	Male	Male	Male	Male	Male	Male	Male	Male	Male	Male	Male	Male	Male	Male	Male	Male	Male	Male	Male	Male	Male	Male	Male	Male	Male	Male	Male	Male	Male	Male	Male	Male	Male	Male	Male
														species	Human	Human	Human	Human	Human	Human	Human	Human	Human	Human	Human	Human	Human	Human	Human	Human	Human	Human	Human	Human	Human	Human	Human	Human	Human	Human	Human	Human	Human	Human	Human	Human	Human	Human	Human
														organ	urine	urine	urine	urine	urine	urine	urine	urine	urine	urine	urine	urine	urine	urine	urine	urine	urine	urine	urine	urine	urine	urine	urine	urine	urine	urine	urine	urine	urine	urine	urine	urine	urine	urine	urine
										Male vs Female		median Male/median Femal		treatment	1 - Male	1 - Male	1 - Male	1 - Male	1 - Male	1 - Male	1 - Male	1 - Male	1 - Male	1 - Male	1 - Male	1 - Male	1 - Male	1 - Male	1 - Male	1 - Male	1 - Male	1 - Male	1 - Male	1 - Male	1 - Male	1 - Male	1 - Male	1 - Male	1 - Male	1 - Male	1 - Male	1 - Male	1 - Male	1 - Male	1 - Male	1 - Male	1 - Male	1 - Male	1 - Male
index	Inchikey	ret.index	quant mz	BB id	PubChem	KEGG	knownORunknown	PLS-DA VIP Score	RSD Pooled QC	p_value	p_value_adj	FoldChange	log2FoldChange	label	M1_001	M2_002	M3_003	M4_004	M5_005	M6_006	M7_007	M8_008	M9_009	M10_010	M11_011	M12_012	M13_013	M14_014	M15_015	M16_016	M19_017	M25_018	M26_019	M27_020	M28_021	M29_022	M30_023	M31_024	M32_025	M33_026	M34_027	M35_028	M36_029	M37_030	M38_031	M39C_032	M38C_033	M41_034	M42_035
1	SRBFZHDQGSBBOR-IOVATXLUSA-N	543267	103	169	135191	C00181	known	1.28176	0.217433	0.0187244	0.107666	0.697258	-0.360599	xylose	19537	6619	20015	13599	21525	11649	41682	31105	18169	64254	49394	21989	21908	31015	6137	64278	28667	13701	85301	17763	12335	11820	11597	43870	99634	23361	27391	19707	19578	69364	26924	19304	16851	26777	31988
2	QXKAIJAYHKCRRA-UHFFFAOYSA-N	590775	189	17400	10264	C02341	known	0.449908	0.331261	0.919479	0.956444	1.04711	0.0460345	xylonic acid isomer	685	607	1371	2057	1509	1187	1681	912	940	4816	1426	1347	1454	1399	437	1251	2713	1426	1324	1290	1187	1655	5584	1904	2148	1853	1311	958	1426	1661	2012	1516	971	2083	2286
3	QXKAIJAYHKCRRA-FLRLBIABSA-N	589278	333	3470	6602431	C00502	known	0.64807	0.142189	0.874365	0.935138	1.03426	0.0336831	xylonic acid	534	58	176	1722	597	691	630	168	800	1571	556	648	584	437	172	460	361	103	304	195	311	280	137	159	723	791	378	145	222	423	1112	329	230	330	921
4	HEBKCHPVOIAQTA-NGQZWQHPSA-N	567437	217	5857	6912	C00379	known	0.671742	0.147761	0.479179	0.718768	0.871449	-0.137598	xylitol	4766	4525	8679	23461	8231	5288	10392	4884	5900	6805	7627	24960	24409	12902	4718	13487	24524	5171	13610	5099	7043	7592	4677	292573	9605	2358	9844	6664	8813	11889	7238	4464	6012	6137	5853
5	LRFVTYWOQMYALW-UHFFFAOYSA-N	701688	353	1669	1188	C00385	known	0.870232	0.364367	0.00619631	0.0646435	0.489134	-0.715119	xanthine	37	28	1180	85	729	834	123	71	440	75	810	96	173	767	287	944	582	120	831	352	768	799	400	1317	82	614	133	1707	1340	60	160	74	419	523	56
6	KZSNJWFQEVHDMF-BYPYZUCNSA-N	313502	144	3	6287	C00183	known	0.618886	0.466764	0.251928	0.530839	0.737464	-0.304538	valine	510	374	3287	1146	827	6212	524	788	2123	744	2771	916	426	3132	976	1759	2298	3592	686	953	9175	6186	1688	209	1932	2217	4682	4093	4313	2765	521	3341	7675	1461	1280
7	LEHOTFFKMJEONL-UHFFFAOYSA-N	730691	441	23	1175	C00366	known	0.544382	0.254392	0.303463	0.561517	0.638447	-0.448717	uric acid	474	11175	100904	6867	101042	133055	27427	1716	132216	49084	148037	4930	34008	91487	38802	89945	48683	4936	87763	56082	170343	120939	100170	41517	830	26971	19512	109066	145424	39141	19196	56465	80812	172728	298
8	XSQUKJJJFZCRTK-UHFFFAOYSA-N	329351	189	145496	1176	C00086	known	0.798988	0.262149	0.81353	0.919749	0.929857	-0.0727241	urea	199402	159469	620208	415382	462944	1120870	375941	1085291	392474	225781	452109	520903	600872	1223172	421453	664051	375232	1412185	244354	396311	436371	921182	849364	562601	1002880	575773	2448882	362189	326782	1474685	1033848	564527	427736	577036	1156623
9	ISAKRJDGNUQOIC-UHFFFAOYSA-N	385735	241	1664	1174	C00106	known	0.67445	0.136032	0.508632	0.725988	0.891556	-0.114787	uracil	2410	1067	3185	773	1056	5429	3160	3056	2048	1013	2093	974	2657	4225	1196	6609	4600	3668	2956	1757	2270	1727	1049	1443	2299	2279	2615	5782	6098	6065	2761	8076	7478	3694	3107
10	HDYANYHVCAPMJV-LXQIFKJMSA-N	587601	217	7831	17473	C00167	known	1.3095	0.402895	0.00259575	0.0447767	1.65258	0.502339	UDP-glucuronic acid	46285	20343	4508	10277	13678	5151	18843	17123	9010	44309	3385	10574	27330	8850	5111	18378	67697	8907	10082	9938	6552	21567	12345	10093	48519	5096	6817	3226	12268	11091	3498	6645	25915	17484	14231
11	OUYCCCASQSFEME-QMMMGPOBSA-N	671252	218	16	6057	C00082	known	0.906772	0.605501	0.866204	0.933876	0.81921	-0.199415	tyrosine	2346	11094	11186	1751	3719	11081	6054	4499	11974	23371	8271	3908	80794	3960	3150	3093	8027	5627	4424	6762	21501	20403	7875	150936	27164	4018	4307	14531	14093	4013	4266	4898	6772	10644	3716
12	QIVBCDIJIAJPQS-VIFPVBQESA-N	780482	202	14	6305	C00078	known	0.537294	0.968288	0.745928	0.877313	0.855858	-0.155651	tryptophan	27	74	1226	497	322	402	2274	104	1180	93	567	62	50	338	141	309	196	120	628	188	3654	1299	257	166	83	109	169	1878	1873	75	569	160	310	1093	142
13	RWQNBRDOKXIBIV-UHFFFAOYSA-N	420133	255	1692	1135	C00178	known	0.63905	0.77671	0.730289	0.866303	0.940961	-0.0608533	thymine	1171	633	1274	473	7452	1496	2891	1727	5480	1336	1362	1413	2800	2060	335	1239	432	1869	2955	1192	3408	1087	1480	2992	1348	2453	264	872	394	2839	2388	2101	1777	5813	665
14	AYFVYJQAPQTCCC-GBXIJSLDSA-N	408777	218	171298	6288	C00188	known	0.140112	0.28856	0.668874	0.838966	0.977606	-0.0226487	threonine	266	228	1163	671	697	1110	622	583	991	298	508	385	328	672	227	406	463	780	651	617	1177	1049	582	198	437	584	1150	911	709	638	716	755	424	1068	820
15	JPIJQSOTBSSVTP-STHAYSLISA-N	497572	292	172	5460407	C01620	known	0.96621	0.121081	0.0616431	0.254156	0.838251	-0.176438	threonic acid	6625	5914	4591	7602	11406	12146	13850	8211	16789	7389	36719	9522	8892	56769	8245	5460	7129	3683	5888	11538	6419	6672	5208	4477	23279	12277	6271	8590	6368	12126	39905	6996	25412	24682	15401
16	UNXHWFMMPAWVPI-QWWZWVQMSA-N	467595	217	770	169019	C16884	known	0.276896	0.0670165	0.797479	0.917101	1.09172	0.0877534	threitol	17099	13411	11291	16381	13098	12370	23702	14369	40517	19867	10228	11164	11674	9042	45118	29830	13434	8587	16567	16658	9248	11017	13589	16596	34481	20389	16008	10140	14638	17069	43578	948	7496	15528	22414
17	XOAAWQZATWQOTB-UHFFFAOYSA-N	556690	326	411	1123	C00245	known	0.810926	1.36607	0.542409	0.75107	0.842019	-0.171953	taurine	26	27	136	64	44854	88	59	69	11400	58	178	60	50	74	23	38	42	53	872	79	36018	216	49	432	35	75	116	38	8129	56	81	92	43	26788	49
18	FEWJPZIEWOKRBE-JCYAYHJZSA-N	534291	292	33985	444305	C00898	known	0.319814	0.0494273	0.286727	0.559928	1.46309	0.380549	tartaric acid	224	215	267	8266	82	1360	869	2610	1926	69945	347	852	516	489	2134	396	607	330	394	1119	319	2313	268	103	3754	5535	629	196	238	157	314	205	323	656	6652
19	LKDRXBCSQODPBY-OEXCPVAWSA-N	631459	307	4833	439312	C00795	known	1.28602	0.0650729	0.162381	0.401619	1.32081	0.278246	tagatose	5833	1920	7199	3095	2941	10796	13342	6283	22774	37463	11550	5102	4239	5512	5640	2810	9921	2484	6842	66570	8561	6740	7858	87101	20161	13928	30434	182534	9790	3492	15583	11190	3673	6733	14131
20	QAOWNCQODCNURD-UHFFFAOYSA-N	282411	227	12266	1118	C00059	known	1.63628	0.862765	0.0645844	0.259592	0.449505	-0.799608	sulfuric acid	18895	6099	4499	3440	29217	1062	28475	10654	31815	1897	29092	2661	10690	57	2958	4251	19278	129	41804	9693	136876	73	64444	20384	69	6331	121	51	49146	30	10082	4495	61	52352	2938
21	CZMRCDWAGMRECN-UGDNZRGBSA-N	912704	271	16661	5988	C00089	known	1.22154	0.238584	0.952461	0.968842	0.892619	-0.113595	sucrose	1080	45440	318	2147	336	1819	8237	4387	31046	8976	4129	15655	15703	2813	3593	12279	935	2357	3569	5008	817	9779	377	165	2548	5035	2523	226	7916	3223	601	735	1336	543	645
22	KDYFGRWQOYBRFD-UHFFFAOYSA-N	370608	247	161	1110	C00042	known	3.11072	0.427048	3.2666e-09	1.35237e-06	0.399794	-0.916805	succinic acid	635	762	2359	1756	1089	1883	3723	4987	779	2027	3982	4477	4667	2564	1134	3294	2048	3227	2984	2939	2516	1349	1796	1161	1425	797	1539	4241	5288	4012	470	605	3287	3233	2406
23	QIQXTHQIDYTFRH-UHFFFAOYSA-N	787622	117	13	5281	C01530	known	1.4667	0.180884	0.00946948	0.0800074	1.17942	0.16502	stearic acid	110117	81116	206845	173541	151565	157163	205112	230023	152283	127996	161245	171882	156144	172763	67873	132298	147445	246143	226267	155641	129405	162861	162960	55594	231299	188962	333185	144039	201053	209065	194650	253085	118157	184183	249863
24	FBPFZTCFMRRESA-JGWLITMVSA-N	667922	217	162	5780	C00794	known	0.956726	0.0877743	0.218243	0.491046	1.18446	0.169285	sorbitol	6671	5440	3478	8558	16501	8016	17093	10173	12559	29640	1201	8478	17036	10490	842	15570	16333	7811	7796	15217	8790	12206	15533	704274	8053	14169	6437	38997	11134	10195	4924	9463	9092	4261	9298
25	MTCFGRXMJLQNBG-REOHCLBHSA-N	395020	218	25	5951	C00065	known	1.02934	0.516507	0.163945	0.401619	1.55396	0.440806	serine	384	628	1503	468	3836	1955	650	2339	2620	973	932	908	756	8014	310	2132	1133	6403	2178	915	4491	2677	1857	279	1008	611	2266	10629	5800	4324	1033	3881	7562	4094	948
26	DSLZVSRJTYRBFB-LLEIAEIESA-N	699211	333	11214	33037	C00818	known	0.254518	0.0474386	0.890732	0.940722	1.05423	0.05281	saccharic acid	1139	1369	2047	9559	3704	1118	2839	6410	2915	150	2628	3280	3376	2383	1669	2880	2320	2869	2987	1340	3006	2666	3881	4379	3289	3907	1736	2027	495	3625	3333	1832	558	1802	2832
27	HMFHBZSHGGEWLO-SOOFDHNKSA-N	553135	217	1662	5779	C00121	known	0.931536	0.409314	0.317056	0.565392	1.01177	0.0116976	ribose	2008	1844	5508	3459	4373	4677	5975	5695	3847	6722	3376	5141	4456	4564	2063	5006	1946	4254	4280	3243	4377	4224	3237	4276	3501	4988	5454	4322	3955	7244	4460	5867	4121	4591	5253
28	QXKAIJAYHKCRRA-BXXZVTAOSA-N	597646	292	84543	5460677	C01685	known	0.749202	0.338778	0.57203	0.781418	0.909514	-0.0948453	ribonic acid	3688	2167	5044	14153	17686	6759	12230	9081	10639	7662	5515	9656	9360	4587	2162	12770	6067	4013	8144	10090	5494	6365	10556	12038	4758	9657	4273	5251	5206	11880	9392	5788	7868	8733	24592
29	HEBKCHPVOIAQTA-ZXFHETKHSA-N	575497	217	7362	827	C00474	known	0.586492	0.102258	0.0440087	0.19591	0.850209	-0.162274	ribitol	4446	4013	9122	8924	6856	6656	13299	6944	4972	7920	5212	8807	8391	8482	1644	7567	6578	6772	568	6970	7647	9637	6487	61817	5842	5890	9411	7487	7847	9947	1130	11392	6335	6212	8819
30	AAWZDTNXLSGCEK-LNVDRNJUSA-N	632897	345	16691	6508	C00296	known	0.789052	0.0572462	0.591578	0.799296	0.813084	-0.206921	quinic acid	14431	519	24544	63809	1192	16213	67568	114973	10923	34291	58013	19453	17617	32052	40121	5446	18916	42646	15064	359	12969	2791	76202	13373	38070	7014	371	223	22211	55100	19050	403	918	2030	4501
31	WQGWDDDVZFFDIG-UHFFFAOYSA-N	495011	239	26714	1057	C01108	known	0.267908	0.107867	0.952461	0.968842	1.09205	0.0880534	pyrogallol	1569	2387	5610	996	3974	2200	12475	3426	480	1835	1932	2668	2692	19295	7554	576	1150	2304	916	538	1436	1068	1214	1082	25923	539	494	348	3761	1276	2622	919	1040	7465	1171
32	JPAUCQAJHLSMQW-XPORZQOISA-N	847531	180	31571	154035		known	0.426016	0.128481	0.84586	0.931105	1.07521	0.0725125	p-tolyl glucuronide	5431	228	442	13248	1289	591	789	407	677	2727	2365	15529	17840	347	63	33827	10462	521	3782	2071	1786	453	5128	6439	653	2682	960	284	406	616	592	325	103	3079	1172
33	PTJWIQPHWPFNBW-GBNDHIKLSA-N	813899	217	1688	15047	C02067	known	0.40188	0.274788	0.325913	0.569316	0.665731	-0.406869	pseudo uridine	579	2356	21380	13526	58679	42194	3061	989	57797	4073	36547	3773	10681	22287	11953	44219	25064	646	44214	17157	45121	39684	38520	27127	1055	10805	1245	13581	43028	3609	2034	5554	37751	53952	1458
34	YPFDHNVEDLHUCE-UHFFFAOYSA-N	214380	177	282	10442	C02457	known	1.70056	0.245097	0.00277876	0.0460162	1.53771	0.430292	propane-1,3-diol NIST	3897	3399	3647	3868	7618	3842	8517	9517	6077	5646	733	6219	5422	9323	1484	5119	2733	9276	7639	4692	7108	4755	7527	2119	5837	3834	7703	8453	6235	8442	10939	11847	6149	8035	11947
35	WLJVNTCWHIRURA-UHFFFAOYSA-N	523205	155	33429	385	C02656	known	0.630156	0.105055	0.310823	0.561517	1.09901	0.0944106	pimelic acid	713	320	523	471	1362	1055	911	501	6285	887	1083	484	519	692	243	247	1211	344	582	444	808	1974	537	266	308	1119	763	148	419	442	644	768	463	995	964
36	NBIIXXVUZAFLBC-UHFFFAOYSA-N	345365	314	4	1004	C00009	known	0.283012	0.0886436	0.595165	0.799296	1.08838	0.0846884	phosphate	161821	73265	297275	152932	329532	521608	338359	455155	367141	104623	168869	340035	303294	226214	258867	330091	342524	338393	350271	500847	489011	202498	402098	6597	287166	261647	117597	302442	216542	366895	180704	267623	515831	195985	315585
37	ISWSIDIOOBJBQZ-UHFFFAOYSA-N	218927	151	31889	996	C00146	known	0.71215	0.32571	0.141648	0.368819	1.74753	0.558205	phenol	6038	2638	7989	8646	248579	8983	26078	23002	35979	11633	10657	22782	21752	61611	914	16882	3066	10090	22189	13056	11263	15165	13528	2763	31374	5367	10134	13901	36902	86152	11535	17437	25103	9594	45668
38	HEBKCHPVOIAQTA-UHFFFAOYSA-N	561721	307	16624	827	D00061	known	0.9135	0.284935	0.0976572	0.326055	1.37093	0.315487	pentitol	850	680	1227	3230	1553	831	252	1870	835	1382	1166	3373	3356	1827	286	1822	210	1081	864	1088	1637	1593	1286	41797	1327	1120	2102	708	1294	1794	180	1569	510	1337	1676
39	WQEPLUUGTLDZJY-UHFFFAOYSA-N	674647	117	1680	13849	C16537	known	0.820788	0.225663	0.136796	0.36721	1.18663	0.171121	pentadecanoic acid	1213	1231	1821	1920	2486	1586	2400	2272	2245	1576	3190	3549	3194	1439	659	2484	3378	2352	2308	1556	2039	2706	3968	1771	3603	2773	3368	3055	2428	2793	2306	2346	9489	2111	3400
40	FBUKVWPVBMHYJY-UHFFFAOYSA-N	399229	117	50	8158	C01601	known	1.73948	0.180327	0.000932882	0.0241383	1.52649	0.422973	pelargonic acid	9658	7171	19777	13571	13370	11909	23250	25115	18967	14520	10136	14838	15647	27197	6903	18792	16256	35177	10778	10049	16711	12566	20665	8084	17309	10632	35783	29307	25556	22644	23720	25377	14926	29080	27921
41	ZFLIKDUSUDBGCD-UHFFFAOYSA-N	464991	100	4944	67126	C00802	known	0.618832	0.385157	0.716691	0.864681	0.892924	-0.113254	parabanic acid NIST	2259	1819	1053	930	2641	2835	7877	3501	3441	3048	2030	1959	2357	5104	4099	2648	907	3404	18770	1957	4876	1870	4081	1386	3580	3195	789	2048	3041	3300	3401	4682	2590	12710	5265
42	GHOKWGTUZJEAQD-ZETCQYMHSA-N	690887	291	31356	6613	C12276	known	1.1332	0.155458	0.0515781	0.221478	0.94311	-0.0585725	pantothenic acid	288	162	615	1091	936	457	898	430	775	518	1219	1239	1691	523	1070	552	883	481	456	705	506	463	1125	95	970	986	1048	1151	327	473	933	678	519	2812	531
43	IPCSVZSSVZVIGE-UHFFFAOYSA-N	713809	313	11	985	C00249	known	1.28462	0.222297	0.0408438	0.189042	1.24418	0.218477	palmitic acid	18206	15973	43129	34641	29710	30751	36420	36932	27663	25383	32997	29282	28169	32180	13355	24692	27192	48755	39387	31103	23998	35724	29846	10909	48987	39021	70243	27410	43713	38660	34000	47419	20845	33628	43685
44	ODHCTXKNWHHXJC-VKHMYHEASA-N	485935	156	10	7405	C01879	known	0.984138	0.0917981	0.305905	0.561517	0.985607	-0.0144975	oxoproline	46459	28467	86400	29813	86368	95213	87556	84784	60381	82295	87138	66092	80476	100097	34712	75120	83520	76236	76657	54774	100068	66344	73409	28892	45706	61473	39821	68462	131860	73849	65953	79593	93494	94408	45007
45	MUBZPKHOEPUJKR-UHFFFAOYSA-N	260513	190	4923	971	C00209	known	0.820458	0.325167	0.613244	0.808547	0.769915	-0.261475	oxalic acid	880	1032	1351	2005	411	2154	1688	545	1300	599	3072	999	987	4621	1081	1725	899	2610	2909	2323	1630	880	1343	1030	3199	1971	1710	2363	2579	1085	4428	1395	762	2160	1721
46	ZQPPMHVWECSIRJ-KTKRTIGZSA-N	779120	339	43	445639	C00712	known	1.34388	0.356264	0.00401174	0.0562906	1.21857	0.197681	oleic acid	329	220	410	492	465	526	693	642	469	376	445	239	337	541	200	447	364	554	524	497	407	246	433	27	796	542	746	524	409	657	517	665	348	567	721
47	XLBVNMSMFQMKEY-BYPYZUCNSA-N	455629	98	17431	439377	C01046	known	0.878862	0.112871	0.35478	0.606546	0.786428	-0.240254	N-methylglutamic acid	818	2034	816	393	585	1699	16136	3427	9717	715	2737	3554	3420	1315	285	333	3640	857	874	589	726	855	467	327	892	8095	608	3873	523	1492	1290	829	274	570	473
48	LCQLHJZYVOQKHU-VKHMYHEASA-N	651275	257	31579	121396	C05829	known	0.569522	0.205752	0.787489	0.910672	1.18863	0.172799	N-carbamylglutamate	592	612	2195	3884	810	542	2158	520	1705	1045	3207	760	974	2042	914	997	1058	948	2376	2755	11253	2357	5807	407	1528	3258	1527	6492	709	1946	1114	2505	9615	5849	1935
49	OVRNDRQMDRJTHS-ZTVVOAFPSA-N	722897	319	14817	439281	C00645	known	0.878488	0.107852	0.313308	0.561517	0.990009	-0.0100409	N-acetylmannosamine	654	620	1393	1823	1581	1579	2032	1657	1865	2221	1538	1334	1314	1996	564	1699	1475	1163	1277	1814	2233	2495	1626	1010	3119	2131	1630	7310	1228	1496	2582	1597	1034	1384	2246
50	OVRNDRQMDRJTHS-FMDGEEDCSA-N	746341	319	1674	24139	C03878	known	0.292494	0.293595	0.0930276	0.325402	1.26135	0.232187	n-acetyl-d-hexosamine	1068	374	2215	2095	1630	951	2141	2768	1161	956	1363	1917	2246	1311	789	1036	2600	1299	1511	1566	1336	3183	1992	1867	1318	1052	3266	2049	2903	2356	2432	2358	1764	1552	1734
51	OTCCIMWXFLJLIA-BYPYZUCNSA-N	548028	158	4081	65065	C01042	known	2.43014	0.147167	9.57831e-05	0.00991355	0.675163	-0.392801	N-acetylaspartic acid	1197	1987	2197	2068	1230	1788	2738	2995	1011	822	1298	1539	1520	1504	806	916	2542	2949	1793	1410	2855	1604	1468	637	1847	1010	2903	95	2158	1997	1778	1976	738	1930	2052
52	TUNFSRHWOTWDNC-UHFFFAOYSA-N	634414	285	127	11005	C06424	known	1.17976	0.201402	0.11744	0.354893	1.11995	0.113287	myristic acid	841	614	1841	1773	1738	1407	1217	2591	851	1373	1992	1503	1191	2200	754	959	1412	1240	1819	985	1080	793	1431	638	2432	1333	2620	1266	1535	2433	1637	899	1176	1543	1580
53	CDAISMWEOUEBRE-UHFFFAOYSA-N	730022	305	1741	892	C00137	known	0.487912	0.111315	0.263924	0.540913	0.719115	-0.329733	myo-inositol	6157	9951	19256	7105	14689	12861	34339	6631	53577	4928	78731	7687	7735	11071	3130	9742	29803	8012	6250	6540	7326	24451	88043	19871	14732	95872	5613	24615	9149	5723	24930	8538	46508	20259	6614
54	WQZGKKKJIJFFOK-QTVWNMPRSA-N	645856	205	70	18950	C00159	known	0.466928	0.0618137	0.983456	0.990635	1.02059	0.0203768	mannose	2812	1054	2574	9212	5970	11991	6290	1396	3615	2433	1950	5270	4871	2704	1071	1258	5508	2763	1371	8464	2934	5298	5954	34943	3358	3477	8763	6705	1812	2181	4235	9874	3570	6076	3810
55	FBPFZTCFMRRESA-KVTDHHQDSA-N	663215	319	17883	6251	C00392	known	0.97919	0.0663891	0.289081	0.561517	1.31479	0.273675	mannitol	9962	34668	7921	15397	100983	18677	26885	39119	48519	84165	14885	298942	291202	61050	15101	8487	272224	7908	13374	38991	13427	198894	25489	49347	94852	23776	11623	11441	23610	15259	24988	14497	10495	22483	38511
56	GUBGYTABKSRVRQ-PICCSMPSSA-N	946601	204	1979	439186	C00208	known	0.6232	1.29745	0.00877818	0.0757118	0.698796	-0.358396	maltose	282	283	124	367	371	146	6693	384	869	489	573	4557	459	666	118	509	658	174	160	776	375	528	990	1286	156	578	240	319	408	175	470	774	623	768	291
57	BJEPYKJPYRNKOW-UHFFFAOYSA-N	463180	233	1391	525	C00711	known	1.67164	0.169646	2.04764e-06	0.000423861	0.428678	-0.847048	malic acid	85	64	309	248	96	159	1061	122	160	156	398	228	208	584	106	345	225	357	198	208	269	272	824	536	132	279	200	1475	306	293	259	177	604	656	184
58	SRBFZHDQGSBBOR-AGQMPKSLSA-N	541086	217	85112	439240	C00476	known	1.11356	0.146247	0.00776743	0.0736921	0.580379	-0.544074	lyxose	1763	509	2010	2234	1572	1770	4293	3795	1911	5241	4784	1783	1654	3418	1877	4196	2300	1832	7397	1244	2121	1863	2142	13899	8844	2615	1734	1216	3502	5995	4587	856	1506	1656	3574
59	HEBKCHPVOIAQTA-IMJSIDKUSA-N	573587	217	233	439255	C00532	known	0.210462	0.0592938	0.101929	0.330614	1.09483	0.0905964	lyxitol	32662	28209	45086	79011	51694	48508	68905	49437	52208	52780	25645	58922	57812	45947	20732	48257	57207	32733	46541	39843	61532	49697	40876	81165	42751	62427	56525	31700	53520	67619	52076	90998	37770	53522	177436
60	TWNIBLMWSKIRAT-VFUOTHLCSA-N	569637	204	3169	2724705		known	1.54644	0.0762101	0.199473	0.46135	1.14072	0.131662	levoglucosan	46348	66601	2775	12548	839	11557	4909	12644	4516	2205	3355	12222	11229	2636	1729	952	81200	24981	7746	5119	2650	68135	6104	4620	2595	2362	589	2793	1764	1084	8027	4484	31017	19787	1030
61	POULHZVOKOAJMA-UHFFFAOYSA-N	547906	117	49	3893	C02679	known	0.762666	0.274712	0.412739	0.659745	0.883365	-0.124017	lauric acid	1039	1541	6190	6907	6378	5784	11573	752	6070	14320	8797	4759	4954	9771	4224	4560	6026	9343	5293	4942	8308	4430	7689	5851	7291	4847	4658	5894	3754	8145	1661	6971	5395	7071	8471
62	JCQLYHFGKNRPGE-FCVZTGTOSA-N	929908	204	6432	11333	C07064	known	0.454912	0.241134	0.310829	0.561517	1.3484	0.298921	lactulose	5974	1134	5318	3159	2686	7433	8279	5727	18968	2028	1846	11003	10850	4977	955	2436	3995	2473	1694	5652	2274	6393	14052	3912	3115	28723	2530	2042	4682	9367	9404	48060	37596	25904	2319
63	GUBGYTABKSRVRQ-QKKXKWKRSA-N	935640	191	4771	440995	C00243	known	0.541228	0.562603	0.508628	0.725988	1.01572	0.0155969	lactose	151	152	456	552	597	228	652	342	996	721	320	608	281	755	114	199	432	556	339	361	444	496	362	207	217	1086	782	236	302	552	374	1689	1376	1104	788
64	JVTAAEKCZFNVCJ-UHFFFAOYSA-N	217657	191	80	612	C01432	known	0.544712	0.398723	0.375361	0.624094	1.01878	0.0186054	lactic acid	2156	1629	5667	6150	7092	5335	6628	6215	3376	3275	5344	3344	3407	4733	1571	4482	4551	5248	5550	4416	4101	4180	3843	8082	4001	3289	7741	66432	6641	3382	6807	6252	12628	4720	4859
65	JPIJQSOTBSSVTP-GBXIJSLDSA-N	489385	292	1679	151152	C00639	known	1.13399	0.0645418	0.0162695	0.103624	1.20612	0.187408	isothreonic acid	21116	13383	29489	35725	28331	21864	42261	33818	29691	24656	22232	27058	27480	14327	39367	21775	27467	22950	21647	35568	20948	31543	28453	23034	18887	31767	32505	22742	39051	35746	31123	40477	23001	32726	28223
66	RGHNJXZEOKUKBD-UHFFFAOYSA-N	698302	333	100866	604		known	0.431668	0.298313	0.510295	0.725988	1.06129	0.059481	isohexonic acid	1233	1500	2356	534	3816	2340	3004	6400	2079	1075	2743	3572	3370	2383	1672	400	2590	2738	3312	918	3030	2637	3969	4372	3290	3879	2625	2040	2413	3930	3352	2221	1488	2134	320
67	ODBLHEXUDAPZAU-ZAFYKAAXSA-N	616323	245	12267	5318532	C00451	known	0.547612	0.0549559	0.518657	0.732847	0.883441	-0.123931	isocitric acid	10135	6596	14825	33112	19295	8615	19394	17530	14342	9733	18438	15876	16556	15409	7799	13194	15251	13091	14299	9815	12635	21224	18604	15945	13656	20783	14193	9241	13158	19789	13388	13071	12591	24969	4696
68	BTVWZWFKMIUSGS-UHFFFAOYSA-N	229353	129	40442	68410		known	1.0599	0.135641	0.134754	0.36721	1.16962	0.156676	isobutene glycol NIST	1274	1002	2984	3258	3066	3045	2795	3349	2274	2014	3165	2054	848	3301	1123	2040	2524	4076	2898	2710	3260	2904	2389	1242	2521	3191	2874	2803	2685	3227	3006	3055	2036	3675	3498
69	BXFFHSIDQOFMLE-UHFFFAOYSA-N	577333	277	31543	10258		known	0.422626	0.451841	0.66511	0.838966	0.957517	-0.0434121	indoxyl sulfate	3182	712	14334	36771	6602	7398	3180	2717	3812	4103	17342	8879	6402	4977	10861	10154	24720	3015	6220	15910	2120	9079	3546	599	6250	10587	14231	3416	4340	4034	2545	3767	1311	9709	4917
70	SEOVTRFCIGRIMH-UHFFFAOYSA-N	684929	202	69	802	C00954	known	0.444115	0.238922	0.86009	0.933876	0.896154	-0.109643	indole-3-acetate	541	1509	2797	313	593	588	1647	1072	3425	2493	6986	2796	3134	6191	1292	3197	2870	4325	709	1039	1919	1091	1158	758	1399	1214	1950	4284	4172	1257	6352	3164	1161	4631	1518
71	FDGQSTZJBFJUBT-UHFFFAOYSA-N	619107	265	34194	790	C00262	known	0.383562	0.245318	0.815541	0.919749	0.749343	-0.288559	hypoxanthine	264	35	3123	785	1283	3423	1507	314	1152	319	1066	228	1942	7071	985	3209	524	400	6527	1019	1088	1445	1115	2075	349	12194	162	12587	3197	1348	642	521	1201	1063	700
72	HXWNRESJYUCPRA-UHFFFAOYSA-N	879596	156	12279	61159526		known	0.440824	0.759009	0.220182	0.492731	0.677859	-0.388816	hydroxyproline dipeptide NIST	1093	33	506	4231	1770	1218	97	137	539	52	1568	4900	1123	189	822	6087	3022	118	2170	2085	1175	1422	1488	12255	290	1509	610	100	872	158	219	145	112	6795	126
73	AVXURJPOCDRRFD-UHFFFAOYSA-N	253158	146	4211	787	C00192	known	1.26446	0.308924	0.0169745	0.104887	1.30823	0.268678	hydroxylamine	217902	166188	491818	398213	536073	529991	429656	545632	412577	318159	344427	398902	345284	675693	141101	351880	300313	697513	445187	440925	222807	478812	407085	146285	459554	564235	877941	337787	438640	671190	616406	652214	151252	432642	517967
74	DRAJWRKLRBNJRQ-UHFFFAOYSA-M	325318	278	130396	16639161		known	0.608102	0.430901	0.631564	0.819647	0.852901	-0.159112	hydroxycarbamate NIST	988	598	2282	2370	4274	2390	3081	2025	3496	1972	5341	1673	1764	3347	1478	1374	3861	1945	1878	970	6970	1660	3913	959	1419	1878	1665	1737	2280	3121	2430	1790	1276	3509	1463
75	QRMZSPFSDQBLIX-UHFFFAOYSA-N	601084	326	32251	1738	C05582	known	1.2105	0.832219	0.106346	0.338672	1.25297	0.225516	homovanillic acid	1661	47	2087	2807	1042	261	749	704	2966	617	9498	675	792	1011	54	344	646	609	318	2943	3958	567	405	193	351	4406	1518	368	172	1221	944	717	810	666	723
76	QIAFMBKCNZACKA-UHFFFAOYSA-N	637795	206	12269	464	C01586	known	0.646876	0.0868655	0.707033	0.858391	1.19641	0.179329	hippuric acid	91507	595654	172809	358661	60192	136954	56455	92313	209740	613979	129597	29497	24166	22569	160317	105800	152865	18311	195337	262692	158197	115452	103693	55703	255536	320776	17559	59092	33942	25870	207161	19187	20315	76142	85825
77	IAJILQKETJEXLJ-UHFFFAOYSA-N	667373	160	4554	152867		known	0.0761372	0.1177	0.383796	0.635566	1.14681	0.136981	hexuronic acid	23935	17862	29520	62279	78906	27997	23296	40227	42244	46024	28161	46529	54044	6824	20737	31980	32189	25334	42793	22419	32659	38485	60393	74047	34493	35470	20866	17713	19758	31196	25955	34015	24437	47068	29444
78	WQZGKKKJIJFFOK-UHFFFAOYSA-N	642640	319	20287	206	C00738	known	0.520332	0.0618515	0.977254	0.986788	1.01905	0.0188735	hexose	1479	934	2351	3064	2175	2378	5104	2245	3699	3302	2978	2262	2016	1886	1331	960	4042	1556	2696	3247	2374	2810	2602	7086	2335	3677	5442	6274	2350	557	3406	1870	2647	2773	215
79	FBPFZTCFMRRESA-UHFFFAOYSA-N	704741	217	255	453	C00392	known	0.818902	0.241948	0.107474	0.338851	0.712599	-0.338836	hexitol	6081	6264	4752	35322	4172	7416	26232	10312	21008	16120	18222	6038	8301	14643	2649	3393	10666	2529	9512	8208	7578	7621	4352	3566	12453	34959	6682	23845	3376	23835	20858	11185	43350	4960	7887
80	DCAYPVUWAIABOU-UHFFFAOYSA-N	525964	85	120765	11006		known	0.724532	0.446184	0.420173	0.663604	1.11357	0.107573	hexadecane	5020	6437	16325	8927	10622	7130	5343	4826	6806	5878	9535	2846	6558	5014	4964	8660	3861	10752	14551	10341	3608	12168	13159	3354	15438	15116	19512	9972	17143	5678	13608	20691	6934	5177	14170
81	KEMQGTRYUADPNZ-UHFFFAOYSA-N	751309	117	727	10465		known	1.32268	0.313355	0.0109968	0.083386	1.23163	0.208336	heptadecanoic acid	853	677	2223	1693	1853	1624	2010	1967	1420	758	1690	1859	1293	1722	733	1510	1314	2595	2812	1681	2068	2374	1995	533	3473	1559	3276	1795	1858	2214	1694	2204	1374	1491	2622
82	AEMRFAOFKBGASW-UHFFFAOYSA-N	227636	177	1971	757	C00160	known	1.0682	0.128384	0.31331	0.561517	0.889883	-0.116665	glycolic acid	6919	4378	9260	9013	3789	7429	12417	11279	7117	6549	19675	14244	11174	13808	2634	8367	6717	10687	16583	6642	17889	16131	6521	2485	7371	6345	14675	14787	13299	11052	13355	16792	8947	13794	9362
83	BPMFZUMJYQTVII-UHFFFAOYSA-N	510732	171	7964	763	C00581	known	0.448714	1.06616	0.0971337	0.326055	0.316879	-1.14924	glycocyamine	213	217	1515	240	6441	2119	339	357	3978	666	3626	238	915	2786	225	6012	346	454	13348	477	92277	1855	1284	1822	151	491	530	827	25347	238	375	327	1567	13450	488
84	DHMQDGOQFOQNFH-UHFFFAOYSA-N	368707	248	6	750	C00037	known	1.55376	0.651773	0.000324209	0.0149136	0.401512	-0.912519	glycine	1172	2006	64502	8443	47407	61726	37638	47404	40051	3351	57363	11810	30170	18825	15104	19761	29361	17487	37510	14089	25304	79015	5314	2058	44533	53108	43216	47798	13375	14923	53962	19350	21465	3450	4991
85	AWUCVROLDVIAJX-UHFFFAOYSA-N	590747	357	1687	754	C03189	known	0.85723	0.243665	0.102469	0.330614	0.677743	-0.388987	glycerol-alpha-phosphate	57	67	773	410	230	1046	682	135	967	338	738	123	135	342	475	856	839	173	363	475	1478	642	1322	205	1885	476	392	329	560	529	383	412	1500	887	171
86	NHJUPBDCSOGIKX-NTXXKDEISA-N	805227	204	1693	16048618	C05401	known	0.47121	0.0765278	0.126834	0.364648	1.65528	0.503973	glycerol-3-galactoside	7066	2723	4537	5254	10813	12661	17835	6011	6364	11808	5658	4886	204	9518	2128	1249	10653	3386	3372	2438	11760	3159	8516	5433	8028	5313	12659	5691	4338	8504	17832	14951	14035	7308	3107
87	RBNPOMFGQQGHHO-UWTATZPHSA-N	377495	189	48	439194	C00258	known	0.724578	0.396195	0.0766677	0.293893	0.738956	-0.302517	glyceric acid	1089	1054	2956	1172	1780	2337	350	4569	2985	1951	11560	6206	3341	14568	1307	3360	2632	2431	1943	1601	8081	2866	1745	850	583	1259	2943	3203	4687	3958	9960	2491	3235	9932	2473
88	WQZGKKKJIJFFOK-VFUOTHLCSA-N	657941	319	88048	64689	C00221	known	0.518676	0.0773829	0.319569	0.565392	1.06077	0.0589945	glucose	2055	1200	2651	3066	2935	1415	6479	2746	3053	2041	2199	2796	2574	3591	982	4633	2799	1686	2406	1693	1144	3282	83111	12099	2718	2184	3392	211596	2468	2832	1761	3576	428846	9901	3285
89	PHOQVHQSTUBQQK-SQOUGZDYSA-N	645815	220	3502	7027	C00198	known	0.892894	0.171552	0.312062	0.561517	0.817659	-0.20131	gluconic acid lactone	1184	594	1670	2201	1786	831	1912	345	2739	904	1328	1610	1854	1248	593	327	1123	1833	1021	1269	1759	1013	2380	1000	1444	2292	1340	1346	1389	733	1461	1790	431	1317	932
90	RGHNJXZEOKUKBD-QTBDOELSSA-N	693148	333	7501	6857417	C00800	known	1.57356	0.163071	0.0123733	0.0883201	0.719056	-0.329816	gluconic acid	2944	2359	6658	11954	5810	4598	6925	5028	11344	4588	7823	7094	6624	6133	2049	562	6088	5166	4956	6388	334	5422	11862	1457	6060	9870	9091	1998	6074	4998	4793	6655	5973	8831	8360
91	RGHNJXZEOKUKBD-MGCNEYSASA-N	690882	292	4706	128869	C00880	known	1.45562	0.367245	0.0369257	0.17985	0.799847	-0.223335	galactonic acid	712	347	5888	10306	5319	4257	4471	2268	5427	2425	601	5535	5934	5451	1978	1964	7021	1821	715	3889	2744	4586	10680	270	5531	6103	2278	884	5342	2523	3149	3770	5318	7789	1966
92	KSPQDMRTZZYQLM-UHFFFAOYSA-N	553990	95	34196	21863		known	1.13385	0.409551	0.364295	0.615583	0.935186	-0.0670097	furoylglycine NIST	36523	498	65241	23547	677	37800	23387	12513	1807	8598	44931	3200	1742	13181	40531	1003	14806	10389	1016	3457	3228	3112	7853	9621	7430	2171	1713	729	74008	1174	15919	877	384	1726	979
93	VZCYOOQTPOCHFL-OWOJBTEDSA-N	390775	245	1718	444972	C00122	known	1.20506	0.2425	0.0109157	0.083386	0.808601	-0.21245	fumaric acid	740	298	802	772	642	648	2586	848	647	1277	962	774	1045	1188	244	905	508	1016	753	532	1414	727	2171	1035	514	494	551	2421	1177	1298	1183	1485	1704	1212	1024
94	SHZGCJCMOBCMKK-FPRJBGLDSA-N	578299	160	3009	439650	C02095	known	0.60383	0.0856073	0.430709	0.670352	1.04065	0.0398498	fucose	3452	4914	11973	28270	21836	14945	19181	10862	16204	15206	11912	12083	11843	18197	5337	11825	35864	8431	12464	20690	6345	15141	13809	11815	9877	19485	15614	8556	14419	12521	14799	17070	7419	20728	15133
95	RFSUNEUAIZKAJO-ARQDHWQXSA-N	639442	307	21	439709	C02336	known	0.642298	0.148272	0.0976589	0.326055	0.551947	-0.594303	fructose	270	1885	523	2688	2813	8241	11077	1633	14497	6580	38379	1822	1534	760	1435	744	6261	775	11686	6791	476	6212	1854	6172	888	10246	1950	117245	2687	3487	2250	753	47786	716	8617
96	HZAXFHJVJLSVMW-UHFFFAOYSA-N	344719	174	3212	700	C00189	known	0.86959	0.171508	0.136114	0.36721	1.30484	0.266079	ethanolamine	39280	13551	89682	26670	77640	69914	69835	64280	36760	51063	48986	68933	68593	93747	19348	49585	64024	75423	52259	62123	36090	135491	44831	13803	11897	36952	74149	79196	36725	141327	66216	96687	76405	45435	49763
97	SGMJBNSHAZVGMC-PWNYCUMCSA-N	407495	247	3187	5325915	C02341	known	1.14222	0.36168	0.074949	0.289989	0.789035	-0.236945	erythronic acid lactone	395	212	235	222	282	937	2114	263	573	610	450	282	480	646	282	177	376	201	345	623	618	245	274	103	1831	1554	235	719	284	636	326	445	956	2176	547
98	UNXHWFMMPAWVPI-ZXZARUISSA-N	471922	217	92	222285	C00503	known	1.00239	0.0682671	0.0631	0.256112	1.11192	0.106084	erythritol	1138420	1159279	63284	88399	61159	51112	100321	60502	66499	57763	45418	52732	52914	46543	1357588	49909	58655	47802	54445	60651	57323	60574	66588	51737	51152	69508	111839	55392	82562	73360	58685	115469	59204	73560	105541
99	GPLRAVKSCUXZTP-UHFFFAOYSA-N	591074	103	34153	42953		known	0.551966	0.518687	0.0935333	0.325402	1.19353	0.176915	diglycerol	5223	2342	6188	7537	6741	7354	3528	6397	9895	13827	7460	6334	6260	7633	2258	10339	5359	18283	5243	5932	6486	8942	18749	7337	10466	8751	7616	5084	5152	8804	10352	8372	6989	8640	3926
100	FJGNTEKSQVNVTJ-UHFFFAOYSA-N	528774	231	33037	270738		known	0.586045	0.161129	0.170315	0.409503	1.11268	0.106776	deoxypentitol	1597	1005	2707	2865	2045	4314	4348	2833	374	2977	2107	919	2452	1830	77	2049	3112	2313	2007	3033	2275	2994	2300	1017	1473	2510	3202	1882	2339	2280	2591	6780	513	2520	2157
101	DDRJAANPRJIHGJ-UHFFFAOYSA-N	502599	115	31	588	C00791	known	0.954364	1.53445	0.13955	0.367477	0.659476	-0.41631	creatinine	202	152	3073	15849	323	55002	332	536	452	166	10288	329	127	545	15289	308	11065	395	360	1783	933	6092	356	203	1036	3503	1290	353	517	541	361	517	397	678	304
102	ZHMWOVGZCINIHW-SPHYCDKFSA-N	675635	318	2670	9989541		known	0.76916	0.0892465	0.2163	0.489335	0.815959	-0.203391	conduritol-beta-epoxide	456	779	629	91	213	246	2798	113	9791	63	16538	2215	3377	64	149	39	14269	103	308	166	459	267	303	308	1146	12564	97	516	190	166	579	131	751	205	530
103	KRKNYBCHXYNGOX-UHFFFAOYSA-N	617342	273	288	311	C00158	known	1.98198	0.0414876	0.000149354	0.0103054	0.607127	-0.499017	citric acid	141060	102288	300157	254037	5057	79744	203055	207338	87807	139449	424337	323971	309780	306431	110924	393494	131754	380939	228992	295991	253402	204732	157853	166137	241410	105005	168683	162959	379331	132232	301713	238739	235632	270316	352174
104	XFTRTWQBIOMVPK-UHFFFAOYSA-N	456203	247	16826	1081	C00815	known	0.740544	0.123586	0.275163	0.545061	0.883551	-0.123806	citramalic acid	678	570	1135	1445	986	897	2585	1435	1152	1165	1649	1074	782	880	771	1843	1048	802	856	1039	744	2027	1992	446	740	2481	1558	925	1522	1543	1399	1379	1250	2042	2301
105	YCIMNLLNPGFGHC-UHFFFAOYSA-N	376695	254	31654	289	C00090	known	0.803566	0.183195	0.270628	0.543158	0.768926	-0.262761	catechol	1660	782	3582	2551	657	2348	1058	3816	1832	8318	3850	4078	4003	1733	2176	1786	1865	2210	3084	782	2821	638	1188	639	1482	1253	344	612	5703	1521	4679	430	386	476	1043
106	WWZKQHOCKIZLMA-UHFFFAOYSA-N	343457	201	6866	379	C06423	known	1.37996	0.290342	0.00404588	0.0562906	1.41127	0.344491	caprylic acid	1381	1153	2806	2105	2645	2494	3246	4433	2848	2415	2630	2092	2690	3358	998	2389	2185	3183	4513	2789	3404	2778	2703	1280	2596	2767	3965	5233	3631	3824	4856	4034	3107	4554	4478
107	GHVNFZFCNZKVNT-UHFFFAOYSA-N	451790	229	726	2969	C01571	known	1.50994	0.253356	0.0109959	0.083386	1.26623	0.236044	capric acid	345	301	538	459	863	463	664	838	632	349	612	470	380	899	145	647	506	748	352	528	696	647	757	252	733	383	801	752	890	971	784	960	546	814	1171
108	UCMIRNVEIXFBKS-UHFFFAOYSA-N	435564	248	148	239	C00099	known	0.717842	0.57735	0.927712	0.957528	1.06131	0.059501	beta-alanine	23	35	244	52	84	4036	117	119	181	130	176	70	55	1647	272	57	292	1037	125	78	161	2330	101	43	116	147	2993	887	66	847	69	1186	333	146	240
109	WVDDGKGOMKODPV-UHFFFAOYSA-N	280360	165	16321	2879	C01468	known	0.868894	0.232386	0.492153	0.722199	0.741915	-0.29852	benzylalcohol	183658	7223	18092	214509	53270	13307	12807	4458	65182	80424	46307	147019	135392	4510	12882	356622	101492	68668	102649	82994	60141	38787	108699	69989	28952	92972	87076	11192	28081	34634	50272	27679	694	119099	21302
110	WPYMKLBDIGXBTP-UHFFFAOYSA-N	339067	179	36	243	C00180	known	1.40744	0.269212	0.98966	0.994464	1.12712	0.119663	benzoic acid	3248	5220	7669	6602	8537	7603	8523	9794	8224	11056	9187	7150	7465	11605	2481	7372	3169	10691	10647	6952	6278	4526	7645	2837	8576	8186	11335	8912	10092	10935	11555	16526	6847	10253	11100
111	VKOBVWXKNCXXDE-UHFFFAOYSA-N	856421	117	291	10467	C06425	known	1.22702	0.232933	0.0696119	0.27447	1.09938	0.0947456	arachidic acid	1159	1684	1867	1546	2225	1657	144	2506	1804	1768	1523	1626	1588	7218	650	2056	1644	5290	470	1642	5585	1358	893	686	4581	1794	3197	1506	2162	2930	2054	3957	1514	1763	4620
112	SRBFZHDQGSBBOR-ZRMNMSDTSA-N	550621	217	17886	6902	C00216	known	0.580549	0.272607	0.115634	0.352002	1.18172	0.166974	arabinose	3102	2074	4947	6612	5592	4661	6360	5635	4384	6835	1389	5123	4779	1365	604	5014	3537	4637	4262	1793	4506	4802	4912	4386	3670	4979	5518	4299	1091	7244	4460	5898	4127	4633	5887
113	KPGXRSRHYNQIFN-UHFFFAOYSA-N	507392	198	294	51	C00026	known	0.92293	0.362291	0.000311491	0.0149136	2.29392	0.830262	alpha-ketoglutarate	631	652	1524	416	842	513	1627	952	474	76	242	699	498	339	220	1222	813	960	451	683	1650	817	1630	1250	1039	571	888	3262	1112	881	414	591	184	170	154
114	QNAYBMKLOCPYGJ-REOHCLBHSA-N	244189	116	2	5950	C00041	known	0.518258	0.492933	0.453799	0.695473	0.7689	-0.262794	alanine	2405	3042	36732	7462	29760	40094	5600	1268	13121	7384	20828	9750	2337	17439	10260	7269	20957	20140	4972	9570	26042	59866	8988	1747	9231	13767	32845	83227	27770	7769	5151	25441	69043	15185	6359
115	GTZCVFVGUGFEME-IWQZZHSRSA-N	586815	229	29	643757	C00417	known	0.57394	0.0539485	0.862127	0.933876	0.918517	-0.0849953	aconitic acid	3960	2821	7140	15213	6209	22997	11782	2412	6367	7158	11336	8167	7676	8636	4503	6166	9041	5681	7044	9994	6385	10984	7710	7167	3481	11556	9542	5325	7542	8509	6997	6568	7530	12541	9103
116		593784	319	17390			known	0.779522	0.193495	0.340146	0.589207	1.28639	0.251836	6-deoxyhexitol NIST	242	174	247	393	227	502	1008	254	1728	530	210	179	211	106	79	5004	490	203	2776	400	64	356	166	216	4940	476	271	205	506	220	1321	305	192	312	1212
117	SKCKOFZKJLZSFA-JGWLITMVSA-N	599776	117	92567	151266		known	0.749964	0.0834672	0.157757	0.398239	1.13448	0.126178	6-deoxyglucitol	10624	7792	13176	20735	18109	12319	17865	12429	20827	32278	7199	9845	10239	11888	403	11248	16882	13746	11686	15219	14139	14858	14783	18868	17438	16096	23925	11016	13175	15068	16057	22240	10069	14248	25994
118	PCSKKIUURRTAEM-UHFFFAOYSA-N	497561	123	31858	80642	C20448	known	0.407976	0.0807543	0.349416	0.600241	0.597056	-0.515744	5-hydroxymethyl-2-furoic acid NIST	2385	485	2297	2004	297	3818	4172	1638	2246	85101	5037	3670	3887	1289	2077	630	3824	642	1676	14281	4677	2690	1143	13359	2732	1198	3770	6065	2409	1344	22507	6385	399	4177	1872
119	DUUGKQCEGZLZNO-UHFFFAOYSA-N	777606	290	31552	1826	C05635	known	0.688296	0.256987	0.388053	0.63752	1.14122	0.132095	5-hydroxy-3-indoleacetic acid	1167	459	974	1337	2842	509	15296	2513	2779	4033	1558	3273	3145	914	155	2395	1147	1337	131	870	1570	792	989	942	1181	924	953	1028	21163	2369	2966	1319	9110	1305	1056
120	HXACOUQIXZGNBF-UHFFFAOYSA-N	673225	309	34098	6723	C00847	known	0.382106	0.272096	0.087121	0.313636	1.42221	0.352211	4-pyridoxic acid	162	44	263	332	234	467	932	340	266	326	686	2307	2054	876	3733	342	118	318	398	443	355	132	236	142	976	155	238	686	218	334	703	239	326	1956	134
121	XQXPVVBIMDBYFF-UHFFFAOYSA-N	542795	179	31555	127	C00642	known	0.519994	0.11488	0.707032	0.858391	0.926338	-0.0765156	4-hydroxyphenylacetic acid	5899	546	5060	5682	4530	5448	5127	9776	3692	4970	13258	19814	9899	7098	4284	7653	18709	6088	6561	4419	6255	4508	9473	7776	7010	4612	8352	3615	4384	4066	8038	3492	8144	6613	8952
122	ZMHLUFWWWPBTIU-UHFFFAOYSA-N	784581	294	12284	151012		known	0.452686	0.210775	0.0426646	0.194101	0.649376	-0.431743	4-hydroxyhippuric acid NIST	1059	1169	2560	1508	1024	4136	6610	6482	1945	1213	6841	18492	16775	1341	1013	1330	4193	3206	1645	1537	1368	2993	1374	507	4401	12899	1872	606	745	525	5395	333	533	1462	849
123	SJZRECIVHVDYJC-UHFFFAOYSA-N	325027	233	85123	10413	C00989	known	1.6889	0.503406	0.000866093	0.0239042	1.60973	0.476064	4-hydroxybutyric acid	11622	8028	5259	1898	22884	3291	27073	26953	19598	14888	5007	12028	15751	31423	1056	15331	2283	28948	20497	3570	20003	6537	21184	8070	7678	4824	10654	21408	19931	28235	28720	30181	17944	24952	29266
124	FJKROLUGYXJWQN-UHFFFAOYSA-N	537925	223	34016	135	C00156	known	0.53376	0.313604	0.653849	0.832903	1.13035	0.122525	4-hydroxybenzoate	1676	483	468	723	668	685	937	602	947	1098	2115	2065	2281	688	165	4066	701	2095	959	838	493	558	2019	1189	1347	1495	1043	630	881	1125	1461	1071	676	2047	933
125	ALRHLSYJTWAHJZ-UHFFFAOYSA-N	269265	177	1977	68152	C01013	known	0.7212	0.267474	0.952461	0.968842	1.01295	0.0128673	3-hydroxypropionic acid	497	987	1568	949	1359	2593	2884	1803	1572	2055	2696	2271	1552	2841	774	2561	1763	1959	2381	1323	5545	1843	2005	956	1802	1016	2112	4227	4196	1234	2488	3715	3151	3302	1985
126	FVMDYYGIDFPZAX-UHFFFAOYSA-N	527648	164	32360	12122	C05593	known	0.645154	0.640971	0.29382	0.561517	0.71867	-0.330353	3-hydroxyphenylacetic acid	3567	106	1155	2407	746	1472	448	315	380	2214	699	498	1129	574	209	1518	919	280	3753	1123	842	195	940	558	3179	311	1703	423	774	1046	5355	436	239	3220	1378
127	NPOAOTPXWNWTSH-UHFFFAOYSA-N	521554	247	32000	1662	C03761	known	0.697908	0.315911	0.334922	0.582596	1.05331	0.0519361	3-hydroxy-3-methylglutaric acid	1271	1703	849	1034	1039	802	815	420	1247	621	1086	969	909	827	693	841	2012	686	315	908	745	827	494	1281	837	1192	964	496	1276	1202	945	951	803	1756	708
128	QCMUGKOFXVYNCF-UHFFFAOYSA-N	688753	297	33382			known	0.866968	0.121231	0.357481	0.606546	1.06841	0.06617	3-hydroxy-3-(4'-hydroxy-3'-methoxyphenyl)propionic acid NIST	302	877	1088	1177	385	861	1638	3900	3701	777	1074	310	324	673	888	178	2641	1181	1339	76	371	305	2852	343	3235	2101	128	205	1327	875	906	122	148	124	684
129	QCHPKSFMDHPSNR-UHFFFAOYSA-N	452655	248	12265	64956	C05145	known	0.877484	1.23612	0.31204	0.561517	0.923883	-0.0791702	3-aminoisobutyric acid	53	33	281	69	55	712	98	134	113	46	51	42	32	2826	67	45	32	533	82	37	130	625	75	19	66	97	1162	551	98	290	72	3082	2536	72	767
130	CFFZDZCDUFSOFZ-UHFFFAOYSA-N	625046	179	32204	547	C01161	known	0.345767	0.26314	0.866204	0.933876	1.23916	0.21443	3,4-dihydroxyphenylacetic acid	3517	608	1810	1302	3289	1592	1972	3234	1164	2765	717	2419	2180	1376	797	857	959	1226	921	865	511	1267	756	299	3352	1683	634	965	779	1353	1198	934	976	1498	1571
131	DZAUWHJDUNRCTF-UHFFFAOYSA-N	673176	179	34133	348154	C10447	known	0.29477	0.2783	0.927714	0.957528	0.88618	-0.120835	3,4-dihydroxyhydrocinnamic acid NIST	1302	547	2616	4991	1140	715	8805	17975	1514	1713	1905	714	788	1883	998	421	3034	4152	1702	199	820	704	5162	105	4045	550	235	403	1305	1362	2595	494	526	574	669
132	QAIPRVGONGVQAS-DUXPYHPUSA-N	748847	219	16546	689043	C01197	known	0.635818	0.147767	0.371185	0.622149	0.846297	-0.166885	3,4-dihydroxycinnamic acid	748	652	529	553	146	698	2301	897	501	600	878	191	227	292	366	34	467	1747	543	79	750	130	752	460	508	502	190	98	426	1003	575	682	156	609	184
133	YQUVCSBJEUQKSH-UHFFFAOYSA-N	620200	193	16806	72	C00230	known	0.223814	0.211513	0.163161	0.401619	1.43059	0.358088	3,4-dihydroxybenzoic acid	733	1727	788	855	454	1871	1608	1505	659	4428	1104	1353	921	1117	844	583	249	666	1084	312	351	686	1010	663	1340	1618	268	1624	1345	696	1347	368	225	1867	371
134	QVWAEZJXDYOKEH-UHFFFAOYSA-N	583925	192	49497	91	C11457	known	0.60245	0.222884	0.815541	0.919749	1.57692	0.455476	3-(3-hydroxyphenyl)propionic acid	545	448	8329	1294	2415	1050	1527	971	2765	805	2465	2426	1173	452	148	285	675	1583	1022	311	621	220	802	205	1821	1206	850	404	348	510	2652	570	282	1706	1147
135	KHTAGVZHYUZYMF-UHFFFAOYSA-N	632357	267	31650	102959		known	0.417524	0.0707195	0.817555	0.919749	1.00199	0.00199093	3-(3-hydroxyphenyl)-3-hydroxypropionic acid nist	1916	2555	25965	44380	6343	14493	14255	19810	14524	2752	35127	37600	33833	2759	16460	2795	9513	15287	12675	920	4323	661	12684	1273	15164	9638	7178	1600	813	1419	7926	921	91	5554	23738
136	BITYXLXUCSKTJS-ZETCQYMHSA-N	508690	275	17246	5280523	C02504	known	0.681624	0.106601	0.703176	0.858391	0.896085	-0.10972	2-isopropylmalic acid	88	132	79	154	246	197	867	231	282	2042	160	219	200	248	271	43	42	71	196	275	168	187	70	1069	402	607	188	140	1424	354	455	122	808	751	151
137	JRHWHSJDIILJAT-UHFFFAOYSA-N	309587	131	25922	98009		known	0.487684	0.193983	0.898933	0.946967	0.837507	-0.177326	2-hydroxyvaleric acid	4828	5968	11942	5925	3625	17032	15878	8636	4430	7636	14161	8416	9643	35921	1858	9434	6248	22610	9332	5469	29246	8843	6903	2281	5811	5661	5143	16561	16097	9415	11433	23376	21953	22776	8623
138	ONJSZLXSECQROL-UHFFFAOYSA-N	725465	206	85631	10253	C07588	known	0.537886	0.0553294	0.807499	0.919749	1.17882	0.164512	2-hydroxyhippuric acid	10687	48	312	369	415	576	23063	575	55373	2032	1065	399	460	441	2453	414	251	457	462	352	274	621	207	836	27508	2199	207	1700	685	333	422	313	323	1258	104
139	HWXBTNAVRSUOJR-UHFFFAOYSA-N	506306	247	2000	43	C02630	known	2.1711	0.257066	0.00012494	0.0103054	0.624822	-0.470288	2-hydroxyglutaric acid	489	605	1317	1477	817	861	2209	1668	610	408	1380	1216	1382	1214	500	1397	1975	1853	530	899	1021	1136	854	1492	96	1037	924	1152	1840	2147	1001	1652	825	1352	1590
140	DZAIOXUZHHTJKN-UHFFFAOYSA-N	433456	189	1208	150929		known	0.80503	0.106511	0.136114	0.36721	1.18866	0.17283	2-deoxytetronic acid	4767	3477	8376	7100	8701	12976	11998	12798	4836	7456	3548	7395	7027	6986	2364	5924	14480	5191	7547	5208	5652	7728	8400	1746	4433	6862	7706	3372	23369	8645	7032	9007	5059	12640	7694
141	ZXZKYYHTWHJHFT-UHFFFAOYSA-N	626989	290	104444	97250	C06342	known	2.16488	0.384416	0.00085	0.0239042	4.41201	1.48433	2,8-dihydroxyquinoline	709	584	1141	1062	1352	1336	1838	721	2214	3197	679	899	853	898	349	450	976	669	985	947	946	1117	767	1947	1545	1819	1551	877	713	1144	1037	1902	146	148	64
142	LOUGYXZSURQALL-UHFFFAOYSA-N	384796	292	31743	250402		known	0.94384	0.0713825	0.911254	0.952674	0.985649	-0.0144554	2,3-dihydroxybutanoic acid NIST	3063	929	5871	4889	3514	5495	8114	3804	3406	2051	7661	4437	3724	4520	2979	4129	4092	5633	5970	3026	6482	5334	4048	817	3439	3932	4136	4173	4680	5497	5850	5870	2482	7819	4513
143	AHWDQDMGFXRVFB-UHFFFAOYSA-N	416269	171	125664			known	1.15137	0.243942	0.136114	0.36721	1.19063	0.174483	1,3,5-trimethylcyanuric acid	16738	9899	41322	29748	31337	41596	36544	33844	18506	18989	32383	22462	18678	30729	13631	18731	31667	40999	12216	35223	24627	28189	27923	9372	31350	40163	64412	30955	26280	37642	37952	40203	25361	27820	43283
144		258833	115	322524			unknown	1.39696	0.23295	0.0308376	0.155692	1.28727	0.252523	322524	54175	26977	83181	58758	118279	82913	152701	130820	101859	65852	62001	93700	74344	110441	24018	53727	58177	105740	74209	70499	108526	73029	77051	55221	71394	80178	132904	67649	95346	118975	110075	121877	63635	193491	124764
145		380421	228	321130			unknown	1.37746	0.133751	0.0209148	0.117013	1.30602	0.266986	321130	1413	1120	2339	1858	2517	2537	2667	2517	1980	1830	1824	1676	1664	3044	908	1694	2118	2997	1713	2198	2051	1762	2594	660	1644	2355	3064	2540	2307	2918	3195	2816	1682	3016	2997
146		390990	88	321061			unknown	0.900534	0.433952	0.598762	0.799296	1.1967	0.179565	321061	9285	2217	8337	5919	10358	6542	15277	18520	8907	1281	5589	9162	12365	28741	3718	14598	6746	7744	3678	3077	13263	8870	2974	1794	12102	5045	12295	10763	10363	28960	22768	34046	25961	12098	27573
147		282761	86	318795			unknown	0.972804	0.360352	0.255162	0.530839	1.13568	0.127229	318795	2198	5792	20908	12728	19775	19342	16294	26037	16308	2067	13538	19542	10246	19486	5744	16647	15790	20149	18505	22286	22072	20258	16444	8043	12033	24733	17115	13071	21514	18476	25932	27902	11827	22474	16683
148		290672	184	318782			unknown	0.557888	0.525391	0.253003	0.530839	1.40662	0.341188	318782	1440	1170	4423	1014	7053	5219	5957	5699	6609	1823	1844	3230	2973	7631	515	1611	907	8637	7576	1916	7479	5517	3652	5235	2941	3581	6877	4305	22526	5627	5960	6629	4531	8873	4035
149		259814	115	318776			unknown	1.14706	0.306845	0.126834	0.364648	1.20935	0.190085	318776	32532	26977	6290	58758	118279	82913	15173	130820	101859	75250	62001	93700	81702	110137	24018	20227	58177	70034	62593	70499	108526	73029	77051	55221	71394	80178	132904	67649	95346	139687	110075	127298	63635	193491	13664
150		469139	172	317497			unknown	0.364714	0.268289	0.11091	0.345238	1.31401	0.27308	317497	1368	1415	907	838	625	1417	520	1134	492	657	906	670	582	1305	5177	1071	970	1107	769	365	882	844	1092	72	749	470	1451	1856	1023	494	1144	1066	1253	1101	921
151		543071	285	316343			unknown	0.458612	0.0398219	0.471163	0.709314	1.07075	0.0683588	316343	2866	707	2412	2019	819	1089	5434	1018	1166	40572	1155	2763	2326	435	888	652	1573	571	1415	2312	1594	2442	1610	232	2032	2882	1105	849	313	1497	7242	3688	444	2148	1714
152		205203	222	316285			unknown	1.26066	0.764022	0.0168546	0.104887	3.13031	1.14113	316285	4397	2304	510	178	2720	348	7803	4615	2767	4590	449	3168	2007	5301	157	3412	261	4269	3065	434	7132	679	4028	503	1028	304	744	2754	101	5015	4003	4375	5324	12552	10924
153		642122	297	316099			unknown	1.7739	0.0805383	0.0160398	0.103624	0.760436	-0.273864	316099	2530	1261	2818	3726	4237	1764	2772	2771	3336	3288	3334	2946	3276	3677	1198	3979	2984	2505	1984	3026	2910	2897	3346	179	2370	3705	4554	3158	3658	7774	3035	4682	3969	3426	2908
154		221265	190	315573			unknown	1.39528	0.586072	0.0141021	0.095709	3.74373	1.32008	315573	145726	67259	25142	3940	148268	16857	192054	124800	174505	238394	13723	120871	153892	271027	2512	126136	4960	200309	114515	14149	350725	33796	142972	38420	22575	19760	26505	78138	172609	176885	99623	330724	246604	557970	238236
155		204940	217	253919			unknown	1.49762	0.163655	0.00228217	0.0410791	1.18884	0.172975	253919	6354	4743	14320	10769	11289	13676	13333	14350	9953	8860	10927	9359	8192	13396	3629	8498	10069	16297	11786	11597	11837	11045	11437	4014	9515	13413	14172	12269	12114	9947	15629	16056	8020	13971	16486
156		238417	106	253509			unknown	1.01653	0.316789	0.87641	0.935138	1.16035	0.148723	253509	406	1375	2687	877	1445	1132	707	1340	2263	203	1426	1705	1584	2520	360	3002	1129	4036	836	988	1102	1271	2268	318	502	595	2782	3666	1488	2373	2648	3905	2991	2126	2521
157		271949	103	253052			unknown	0.810554	0.365292	0.53901	0.75107	1.06068	0.0589073	253052	4468	3408	12584	11297	7902	13911	8312	10425	8279	7091	5672	8634	6056	11260	1109	5777	5621	13409	9397	2292	7826	9032	7423	2347	8026	12437	20086	8070	9274	9641	10345	12758	6838	9284	11186
158		245379	214	250508			unknown	0.680378	2.16411	0.163946	0.401619	1.17832	0.164086	250508	4537	3940	915	4846	5103	2825	9360	10524	3658	4485	2630	6041	7834	2794	2745	5636	2987	3133	8738	6756	68	2341	6478	3449	4790	3904	2340	1678	6340	1767	10811	7471	49	5999	14346
159		383395	242	241399			unknown	0.755775	0.102916	0.0852232	0.313636	1.31332	0.272562	241399	337	272	977	645	689	883	553	928	739	401	574	660	475	974	285	531	646	1011	778	423	743	666	673	275	599	886	1202	744	848	854	854	989	630	868	1013
160		562286	129	241374			unknown	0.6974	0.152989	0.670767	0.838966	1.07098	0.0685728	241374	1210	692	1758	1914	2132	2962	4042	2149	3248	4257	1660	1634	253	1023	1239	1812	2022	2246	2244	2246	2566	1623	1948	952	4210	3802	2278	1565	1746	2707	5946	1952	1257	2788	2716
161		443265	200	241312			unknown	1.61914	0.503668	0.00209277	0.0393822	1.76556	0.56847	241312	3018	2219	1343	458	6309	617	6960	7752	5327	4091	1016	1813	3971	8666	255	4403	384	8118	5175	1105	5860	1568	5789	1793	1856	1590	2278	5376	5743	7494	6513	7738	5128	7867	8448
162		409618	93	241301			unknown	1.33728	1.01948	0.00407903	0.0562906	1.75909	0.564799	241301	1228	3137	1051	611	1891	1222	3212	2323	1371	4320	999	1404	3226	3811	469	2209	956	4261	3395	1087	2233	584	2081	476	4248	1418	1371	1957	1236	6810	4185	6473	1969	1209	11781
163		332551	160	240104			unknown	1.33738	0.575498	0.254079	0.530839	0.852492	-0.159591	240104	1017	1368	5024	2312	1558	2230	1965	2865	767	2061	4096	3165	2511	5881	1243	5803	2636	6474	1935	2786	1001	3040	4343	974	2569	1891	6283	6511	1397	6346	3573	3951	4139	2094	5032
164		639228	298	240078			unknown	1.30834	0.0899	0.0445522	0.196219	1.13255	0.124471	240078	541	426	1303	1079	1191	1119	1119	871	1080	995	992	956	696	809	440	927	809	1125	1160	1164	1173	968	1094	432	994	653	1772	1033	927	1239	1488	1193	855	1096	1355
165		771534	140	240058			unknown	1.28872	0.207175	0.0150423	0.100444	1.21129	0.19169	240058	600	410	1549	1085	1178	1324	1725	1646	1111	212	1115	1019	797	1428	389	855	1022	1916	1220	1193	1046	1311	1249	490	1094	1267	2326	1217	1205	1447	1623	1365	1058	1361	1279
166		450217	272	239368			unknown	0.819282	0.142967	0.803487	0.919749	1.0987	0.0941274	239368	595	353	1393	1133	1644	2248	192	1359	2039	786	1007	1005	565	1728	428	1022	1098	533	1687	1252	2418	1665	1737	678	986	2250	3067	549	2086	1836	1297	1646	1345	2335	596
167		395773	228	239325			unknown	1.41654	0.092524	0.0866477	0.313636	1.12668	0.119271	239325	1105	643	1915	1340	1397	2294	1329	1791	1516	1187	1314	1388	1029	2302	616	1236	1513	2576	1664	1440	1878	1470	1759	703	1388	1801	2967	1726	1741	2154	2107	1914	1250	1987	2234
168		351281	200	239316			unknown	1.24436	0.145145	0.0227028	0.1205	1.14914	0.139013	239316	1815	1320	3302	2414	3239	5076	3228	3337	2998	2228	3076	2388	1305	4654	1464	2620	2791	3998	3968	2653	3578	2510	3358	1100	2459	3337	4988	3688	3472	3882	4009	4148	3398	4619	1887
169		391505	144	239314			unknown	1.3782	0.100342	0.0376343	0.18117	1.17683	0.162824	239314	1593	844	3254	2487	2159	3618	3652	3869	2717	2046	2572	2314	2036	4072	1107	2216	2136	4381	3335	2970	3005	2719	2082	712	1387	2896	5447	3216	3709	3926	4208	3981	2780	3490	4377
170		410883	144	239310			unknown	0.721204	0.287715	0.0385966	0.18158	1.313	0.272311	239310	910	379	3512	2794	3417	3203	221	3940	2941	1333	2178	3734	3698	2401	1033	2335	2617	3718	2982	2327	3047	2950	3486	1092	2583	3153	4941	2286	3069	2322	1240	4356	2617	4328	3844
171		273342	110	239302			unknown	0.741838	0.245303	0.324636	0.569316	1.08775	0.0841124	239302	2758	1964	9291	6990	11158	4727	7680	7434	10217	4928	7431	6524	4896	8621	2682	5619	7562	9493	5946	7447	22090	7900	7340	8676	6773	7658	15141	5931	11863	8222	8917	9275	4878	20384	8746
172		445796	110	239300			unknown	1.34436	0.169517	0.00624575	0.0646435	1.33031	0.285414	239300	5989	4420	2124	10056	13384	12619	8670	14333	10330	8614	5907	9428	8330	15225	4462	8931	10384	16463	12441	11302	12395	10164	12110	3939	10367	4896	20303	5973	12388	14886	15073	16290	9698	10994	1184
173		359312	110	237709			unknown	0.9107	0.555639	0.173572	0.412981	1.21424	0.194118	237709	2269	298	5324	3345	4162	6955	5131	4181	5085	3616	3901	3130	2905	3064	1917	2182	2814	6302	6220	4023	8698	4331	5135	2910	3623	4681	6692	3081	10313	3153	2176	5374	4139	13170	1553
174		275557	152	237707			unknown	0.727638	0.403125	0.313309	0.561517	0.873626	-0.135103	237707	3416	1361	4519	2441	2053	3320	4900	4721	2232	5697	2854	84	77	5486	2218	1727	2056	5124	2581	1756	2952	2091	2722	1955	3952	1947	3430	112	10109	5265	4323	90	1787	3028	4409
175		221373	154	237267			unknown	1.51102	0.0906067	0.00605181	0.0646435	1.22689	0.204486	237267	13413	9398	28177	22585	26773	28239	28252	30557	23852	18610	23971	20904	17920	33441	9238	18667	22701	36145	25883	24771	25910	22841	24092	9740	21576	24671	45651	25605	25528	31428	32241	34193	22090	30359	35000
176		271931	161	236871			unknown	1.22746	0.275863	0.266146	0.542781	1.13001	0.122227	236871	1325	1171	4155	3159	2657	4565	3339	3811	3034	2666	3394	2512	2453	4223	1280	1847	3031	4783	3530	3732	2806	2842	2868	832	3067	2390	6366	3329	3520	3972	4037	5154	2586	3560	4970
177		390242	174	236822			unknown	0.896028	0.611791	0.22809	0.504969	1.26424	0.234473	236822	4061	4797	3832	2484	3892	3224	7319	8655	3175	6921	2548	4190	4147	11094	1111	5241	3031	2354	5183	2828	5025	4017	7985	674	6667	2120	5454	13075	4027	12099	10330	15410	11928	7729	10025
178		453285	200	236816			unknown	1.65902	0.509253	0.00202114	0.0393822	1.90566	0.644827	236816	26624	17701	12871	3384	52489	5759	63109	63281	46950	31492	8161	25232	34059	67535	1702	36330	3161	63327	42793	7209	48204	13704	50760	18311	16056	11573	21478	45150	44454	63872	68623	57898	39968	59185	64615
179		223118	85	228185			unknown	0.977516	0.555968	0.143058	0.370163	1.0873	0.0836933	228185	6943	5042	6406	3617	7042	4148	10194	8657	7387	14094	5346	10341	8672	13546	1159	6998	3578	16557	460	3406	906	5691	8612	1618	5174	6871	12100	6462	809	10328	8546	19749	11773	1485	14360
180		567229	175	228052			unknown	2.08912	0.383612	0.00181948	0.0393822	5.2705	1.66213	228052	4026	2117	5140	8942	7452	5272	5577	5132	6113	3425	4442	4800	4447	4435	584	5864	5783	5095	813	4826	5608	5793	4254	8593	4025	4669	5592	4400	4392	7146	5926	8555	181	356	647
181		876852	136	228047			unknown	0.510394	0.697847	0.203128	0.464612	0.874535	-0.134063	228047	2340	26	2466	27312	3244	3668	148	91	465	191	10577	7910	8925	309	5754	2026	12485	95	3126	12373	1258	4434	5325	2758	1966	10382	2615	148	279	458	122	115	116	4769	108
182		602731	129	224110			unknown	0.545432	0.0895106	0.510296	0.725988	1.5207	0.419172	224110	5484	396	13259	5150	5832	5535	7582	1437	7433	6800	3405	1423	1062	3454	4065	4419	2254	3610	1408	1050	5388	7342	3656	12195	2425	5896	1100	4318	11993	2566	1728	1491	4850	6375	1044
183		438577	254	218907			unknown	0.236692	0.284472	0.781512	0.906291	0.723753	-0.323305	218907	630	369	1325	159	887	213	3111	1290	300	1063	675	1193	645	5831	1869	425	262	375	345	181	348	348	423	522	7377	122	240	1641	2164	426	709	174	395	1572	679
184		812023	273	218889			unknown	0.308258	0.291587	0.421655	0.663604	1.12313	0.116119	218889	1745	29	80	67	283	3550	14127	581	237	52	54	426	470	93	405	50	96	103	359	442	1408	266	283	75	6621	8875	69	538	61	710	70	166	1728	1382	168
185		269320	177	217691			unknown	0.824538	0.331253	0.388055	0.63752	0.898748	-0.106753	217691	1113	956	1568	635	1359	1947	3065	1803	1572	1534	2404	1892	1936	2850	680	2575	778	1959	2381	1323	6341	1839	1953	819	1802	1016	2112	3618	4196	990	1040	1780	2237	3352	1985
186		405100	228	215929			unknown	1.508	0.0941958	0.00453583	0.0583032	1.25	0.223144	215929	1048	809	2336	1883	2314	2543	2214	2674	2277	1687	2111	1628	1464	2846	833	1664	1888	3229	2203	2289	2189	1965	2108	852	1968	2352	3297	2047	2215	2622	3190	2903	1721	2603	2850
187		351986	341	213981			unknown	0.453254	1.45018	0.156994	0.398239	1.2428	0.217364	213981	389	505	1472	1899	783	578	975	845	823	3069	459	444	992	723	244	850	1356	1025	676	352	1001	397	726	225	5177	1642	784	1158	1488	1780	1071	1426	794	1070	1715
188		423702	85	210658			unknown	1.05664	0.303061	0.903037	0.948625	0.953612	-0.0474989	210658	7144	10246	23561	11363	11614	15558	12928	15188	9863	14936	15212	13506	15166	14582	5956	10668	10754	35456	21134	12524	10374	19336	13445	3841	19623	23245	34455	12909	22336	14841	16613	29322	9491	14504	21788
189		266019	139	210360			unknown	1.23124	0.245383	0.0272139	0.140832	1.31219	0.271699	210360	392	578	1775	1931	1674	2366	1859	2109	1799	1396	569	1511	1631	2725	675	674	1940	2201	1847	2029	1125	2083	1317	829	1384	2290	3701	1480	2003	2546	1529	1548	1424	2346	2610
190		539407	217	210314			unknown	1.39826	0.14073	0.00439049	0.0583032	0.589289	-0.528838	210314	1012	509	2401	2200	1572	2230	4293	3795	1911	4454	4807	1899	1654	3441	1877	4593	2477	1832	7397	1244	2087	1863	752	3407	8855	2615	2005	1480	3502	5981	4587	1676	1471	2097	3574
191		551054	173	210249			unknown	0.609658	0.228234	0.272891	0.543158	1.18048	0.165923	210249	2924	2216	4482	8910	3904	4516	6732	4972	2419	2997	923	3136	4371	5798	2398	6013	5502	4122	4971	1977	2596	5603	3964	3368	3663	3723	1955	4327	3852	6028	3910	5619	3113	3810	4666
192		253217	245	209690			unknown	1.409	0.433511	0.0162695	0.103624	1.30651	0.267362	209690	11256	5602	6012	1747	13673	3495	16639	9864	14294	11352	4875	11696	12544	14915	941	12425	1569	14535	14464	5113	29299	7231	14889	3819	4329	4816	4273	11344	10981	20406	12675	17832	10840	20916	16877
193		446461	228	209685			unknown	1.27116	0.270564	0.0209154	0.117013	1.28488	0.250665	209685	1724	763	2472	2982	3542	3462	3497	3586	3161	2579	2677	2743	2075	4302	890	1652	3354	4909	3111	3529	3053	2968	3121	1021	2288	3636	6865	2103	3909	3983	3781	3864	2607	2660	4104
194		367351	228	209682			unknown	1.63282	0.325032	0.00528662	0.0625331	1.15685	0.145702	209682	2938	1680	3011	2133	4285	3094	5875	5788	4047	3053	2432	2978	3318	5436	952	3769	2371	5531	4152	2545	6603	2307	5089	1550	2076	2932	3777	4926	3913	5654	5562	5696	3879	6637	5675
195		339954	179	209671			unknown	1.29145	0.240559	0.829659	0.925819	1.19523	0.178337	209671	4384	4690	6745	5852	7758	7288	8796	9794	7944	10760	8824	6336	6824	11865	2647	7276	7002	10691	10738	6025	6126	8221	7653	2830	8794	8923	11224	8912	10092	10711	8016	16999	5675	9900	9342
196		591977	140	209178			unknown	1.28972	0.136453	0.00483935	0.0589261	1.24774	0.221334	209178	11981	7924	24077	19332	24368	25579	27174	25792	19689	16777	18160	16607	15425	30678	8516	16509	18313	30656	21567	21097	21361	20742	20724	7632	22606	22908	37866	21122	19573	29304	25094	25586	18814	25270	30863
197		418351	174	209177			unknown	0.730619	0.513681	0.712821	0.862889	1.15706	0.145882	209177	776	361	3809	2433	4835	18114	1920	4901	6319	3123	3338	3179	937	14409	1479	2866	2049	10912	1831	1333	2706	12275	2876	1317	2178	3787	28671	16450	3228	11470	888	10684	10621	4896	5632
198		340420	110	209176			unknown	1.57456	0.421943	0.00348665	0.0534619	1.3652	0.311299	209176	167523	166500	151745	196344	261944	186734	385272	367902	242319	206929	119255	194706	226107	337254	82164	179900	219976	373063	312451	185070	238962	114637	271964	98670	150252	168893	244907	238866	202154	321062	455136	561451	166193	273902	489627
199		366626	256	209175			unknown	1.5204	0.0695168	0.00568013	0.0646435	1.19285	0.176347	209175	221938	155919	447955	328784	424715	517991	459083	474815	353413	298282	362978	302253	281629	553713	168606	317526	366989	553058	412457	397853	440442	355711	400192	136574	313077	404901	694086	418993	390306	518797	538008	538099	356071	559984	533545
200		778746	339	209167			unknown	1.35068	0.20752	0.0126455	0.0887325	1.31747	0.275715	209167	332	222	502	492	465	242	355	665	469	389	445	382	353	613	169	468	261	554	317	528	407	649	448	133	706	557	810	563	392	278	571	646	249	469	316
201		463656	140	204741			unknown	0.84812	0.110829	0.0895487	0.319596	1.20115	0.183278	204741	1193	780	3440	2702	1568	3117	1685	2006	3106	1672	2517	1660	1358	3684	1212	2255	2528	1583	955	2319	3325	2652	2630	816	1912	2326	3406	2488	2079	3270	3003	2192	2126	3273	1972
202		635986	109	194946			unknown	0.857224	0.543747	0.00983231	0.0814116	2.2782	0.823385	194946	1527	675	7150	433	1937	1158	2361	1129	4356	1268	1463	1170	1239	2658	1228	4890	933	4225	5190	2385	21802	738	1998	742	3968	2883	480	8272	1038	2395	4770	333	788	2710	392
203		503125	292	189382			unknown	0.396018	0.192203	0.648243	0.828316	0.906563	-0.0980951	189382	417	256	996	1108	699	4492	78	932	800	671	1370	507	557	820	484	603	1232	799	560	642	489	626	450	259	485	940	656	439	781	902	658	1109	672	838	831
204		670935	345	188921			unknown	0.768946	0.10285	0.501996	0.725988	1.11017	0.10451	188921	287	54	530	928	86	303	476	344	353	353	658	430	442	458	401	157	570	430	394	335	382	8644	1087	23983	481	357	126	275	432	1125	420	130	199	222	139
205		328618	154	183433			unknown	1.52248	0.122804	0.010596	0.083386	1.2592	0.230474	183433	2759	2102	5296	4128	5165	5630	5873	5611	4127	3934	4211	3947	3217	6823	1698	3476	4216	7416	4881	4602	4607	4135	4147	1625	3908	5218	8473	4834	4469	5583	6111	6800	4121	5481	6731
206		653378	179	171968			unknown	0.633772	0.280582	0.0736947	0.287826	0.792758	-0.232238	171968	977	1338	8527	7286	2835	4656	2624	1991	4595	3128	5811	2797	2152	2748	1895	2821	5767	3896	2805	3594	5128	13376	7528	3124	1932	3829	3252	8180	3216	2096	2292	2041	4030	3418	1444
207		678331	319	171592			unknown	1.10322	0.236965	0.130747	0.36721	1.13703	0.128422	171592	652	431	1220	2736	1285	997	1621	1286	1974	966	731	1149	779	1117	389	1130	381	1297	1100	1086	890	1142	2342	5035	990	2370	1240	884	1020	1319	835	1387	1871	1063	1187
208		832990	205	170105			unknown	0.476826	0.309139	0.74986	0.87944	0.986315	-0.0137794	170105	183	242	1070	656	256	715	530	335	434	324	346	486	490	699	79	461	475	439	537	500	512	649	772	221	345	1577	634	562	819	706	437	610	576	706	240
209		631661	245	163829			unknown	1.0299	0.0805594	0.310829	0.561517	0.947319	-0.0541198	163829	13251	2612	22814	48836	4784	33799	106144	58375	24355	52802	63005	15237	13821	27106	48667	2740	39249	32335	19541	5925	18462	11144	31326	20671	28469	13257	24046	6525	26380	51590	47114	18115	7756	7461	24405
210		361182	341	161878			unknown	0.449902	1.21581	0.240317	0.523639	1.3606	0.307928	161878	1079	9846	4902	5964	2643	1467	3361	1745	2470	10672	1242	118253	6838	2554	481	2181	5708	23334	8720	1216	2722	1369	1878	682	14852	2885	2957	3500	9817	7215	77827	7941	2468	3299	14177
211		466699	271	160572			unknown	0.833722	0.525241	0.2424	0.525411	1.00835	0.00831527	160572	440	270	465	455	1910	685	769	321	2651	1310	612	456	414	565	426	878	445	380	1026	596	2991	877	676	1030	2012	472	1727	557	2135	117	987	641	364	1878	766
212		904537	273	146226			unknown	0.639998	0.368605	0.40831	0.657745	1.08183	0.0786569	146226	158	197	315	396	175	296	390	67	522	738	84	205	178	612	146	31	547	51	329	306	79	140	70	209	113	361	470	69	259	62	523	447	71	952	617
213		211612	177	146004			unknown	1.65214	0.235431	0.00724542	0.0714191	1.35103	0.300868	146004	3580	3119	5335	4425	7630	4580	7333	9461	6472	5583	2577	3716	4925	9326	1632	4381	3351	9001	7319	5081	6549	4764	6639	2763	6226	4968	8385	7139	8341	7560	10789	11220	6018	7999	9065
214		603944	204	134464			unknown	0.873854	0.289999	0.805492	0.919749	0.683761	-0.380148	134464	3902	69	9956	3063	290	2428	5419	3804	346	3302	2423	447	554	1794	2830	189	913	2013	839	251	386	335	1976	2231	856	427	214	123	8779	1601	647	354	167	422	226
215		493891	85	134336			unknown	1.38254	0.269328	0.0518923	0.221478	1.30564	0.26669	134336	3957	4132	11231	6137	5463	7915	5085	7999	4419	6557	8778	8770	7315	7845	3269	4487	5780	15871	10736	6101	5352	8810	4843	2060	6176	8420	19619	4265	9740	8105	8900	14229	4941	6885	8753
216		679679	292	133590			unknown	0.774034	0.0858417	0.171121	0.409503	1.1362	0.127694	133590	1303	438	2303	2043	2828	673	2828	2401	2888	1202	1709	2114	2045	2148	562	2175	2217	2402	1954	1175	1575	2230	4910	8025	1820	2482	1888	1354	1759	2574	1895	2115	1383	2161	2598
217		862908	375	131611			unknown	0.607396	0.124381	0.843828	0.931105	0.86555	-0.14439	131611	401	48	578	265	258	206	348	541	169	567	446	441	691	165	212	224	274	160	225	83	164	85	350	186	371	174	173	70	613	138	336	152	52	137	185
218		723219	244	131597			unknown	0.36214	0.203031	0.303437	0.561517	1.284	0.249978	131597	194	53	114	75	105	592	177	248	110	77	194	272	207	188	208	109	142	138	201	277	232	139	164	35	960	429	181	179	157	340	88	118	144	245	214
219		817042	345	131583			unknown	0.318544	0.175562	0.307112	0.561517	1.48293	0.39402	131583	307	22	175	471	249	1269	2866	256	412	45	302	305	296	144	458	31	95	133	318	407	500	152	85	47	1717	541	57	430	55	375	179	114	435	936	166
220		280726	85	130712			unknown	0.985048	0.447331	0.113255	0.349907	1.17764	0.163511	130712	41281	21784	54146	41795	38592	65662	64096	84541	26234	43462	37989	57550	50334	65441	26269	51163	49039	91995	59927	66324	26506	49587	62578	2638	73348	55626	101556	36702	15442	95573	77352	72247	62001	40776	93581
221		381606	214	130478			unknown	1.56828	0.0776231	0.00801001	0.0736921	1.16329	0.151255	130478	15970	10991	28273	20997	32703	31969	33486	34262	26876	21450	20415	21487	20377	38438	10304	22018	23762	40457	29075	25512	29630	24083	28095	11126	22297	28838	47178	27366	30182	36757	38922	38611	24603	38255	39419
222		598616	217	127640			unknown	0.610396	0.0895162	0.734191	0.868272	1.0369	0.0362354	127640	5903	4904	7768	1530	11689	7048	11896	7464	13192	23302	5779	7220	6969	7304	2703	10771	9324	7994	7094	9524	7159	10908	9256	20954	11772	10587	14796	7563	7355	9642	1527	16477	8187	3084	19616
223		203157	117	127277			unknown	0.618364	0.251588	0.147353	0.378907	1.14161	0.132436	127277	3859	2535	8272	6722	7522	8213	8117	8980	4190	10397	6984	5236	4439	10869	2583	5268	5858	9670	6728	10486	5807	6341	7104	226	6385	7931	12673	8148	3826	8322	10448	12645	5988	6847	10281
224		511515	110	126423			unknown	1.04117	0.173925	0.13341	0.36721	1.30013	0.262464	126423	2166	1902	4237	4143	7048	6282	6397	2831	5884	3834	4253	2410	3187	8000	2048	3640	4527	6831	6241	5157	5977	4424	4955	674	4577	2151	5827	4248	6948	7075	5975	4352	1313	2984	6339
225		224373	173	126391			unknown	0.780426	0.501456	0.724451	0.866303	0.980279	-0.0199179	126391	988	977	2381	6629	2097	2083	2573	8969	3136	1872	4692	1485	3531	2418	1604	1205	3289	3842	6697	4908	3803	3933	3231	1834	4416	2437	9100	6557	2288	2226	8292	3780	3923	7767	3627
226		552104	217	125800			unknown	0.723838	0.467355	0.399557	0.648692	1.0902	0.0863582	125800	3102	2074	5508	6612	5592	4661	1629	3106	4384	940	2276	5123	4779	4692	1095	5014	5063	1745	4262	4282	4506	2413	2193	4386	3670	4979	5518	4299	4078	7244	4460	5898	4127	4633	5887
227		407752	101	124615			unknown	1.27426	0.270224	0.0121935	0.0883201	0.463745	-0.76842	124615	589	336	928	1042	862	2881	5221	419	1260	794	873	607	692	1838	669	372	274	657	771	967	1182	1246	479	308	7094	4677	725	1461	837	1002	632	3347	1443	4381	828
228		261987	97	124283			unknown	0.865946	0.265284	0.487265	0.720289	1.16461	0.152389	124283	10725	6330	28751	6233	4124	29074	22277	21530	4618	12925	22350	18743	4090	27872	8545	14020	20745	25918	19299	23815	23027	22242	19128	1947	19448	27688	43641	16955	22369	12079	22902	10550	13767	13835	9885
229		539753	103	123963			unknown	1.2427	0.0631049	0.018209	0.107666	0.640026	-0.446246	123963	4592	2139	6293	8019	2874	5129	11067	11414	5046	13816	10910	5196	5386	7407	2907	13470	6491	4814	21065	4187	5483	5034	4509	15435	23061	6785	8027	3974	5625	15808	10497	7092	5083	8961	9495
230		641447	345	122787			unknown	0.869348	0.13023	0.618713	0.810596	1.23403	0.210283	122787	256	18	740	1166	85	341	857	2559	307	361	1620	472	545	1417	520	195	528	934	398	62	632	107	1737	345	936	65	228	561	679	1020	478	63	184	85	239
231		394068	171	122223			unknown	0.863142	0.363767	0.841804	0.931105	1.30335	0.264937	122223	2080	407	3974	1783	1024	6791	3136	2082	4147	882	1098	796	2001	892	2218	2967	1303	2644	4980	583	15559	886	3577	846	844	759	2877	4901	8596	5661	1504	1769	3886	13740	976
232		935415	319	121191			unknown	0.64456	0.214825	0.888683	0.940722	1.04982	0.0486187	121191	319	299	499	843	514	381	755	188	1579	1180	54	259	228	661	199	57	721	206	195	781	80	494	352	405	121	871	672	70	300	274	835	1262	949	1013	651
233		596203	197	121002			unknown	0.746462	0.28011	0.905089	0.948625	0.93957	-0.0623328	121002	385	582	1360	1067	1391	1130	826	703	859	812	833	595	948	751	340	582	2649	1073	2025	934	488	1199	1386	220	1127	968	1632	1093	279	712	944	1747	652	657	2127
234		291594	132	120744			unknown	0.836612	0.521811	0.0292645	0.149574	1.48259	0.393792	120744	3055	902	1575	1592	1649	1331	4618	4598	889	1947	2618	2725	1179	2853	646	1603	2403	2611	1182	1654	1883	775	3534	586	1295	1122	1523	1777	1779	2751	3248	2083	1032	2118	2240
235		958948	204	119054			unknown	0.528756	0.112566	0.736144	0.868272	0.806564	-0.214971	119054	4683	2423	4951	13258	6893	3689	7943	2370	17571	13460	1462	4090	3863	7350	1951	1965	7833	2013	5612	6600	1914	3920	1780	2625	1356	10890	5775	1866	4151	3734	8982	11970	1253	12348	9471
236		654635	209	118997			unknown	0.650426	0.112539	0.638955	0.826648	1.01074	0.0106867	118997	292	354	1011	718	503	339	1056	739	614	570	1078	368	314	1475	205	320	751	1456	605	361	425	343	908	114	2247	293	209	490	1239	369	1420	202	428	555	414
237		266458	97	117141			unknown	1.09152	0.416782	0.0866514	0.313636	1.23577	0.211693	117141	10725	6330	11254	8768	8983	6642	22277	21530	5964	12925	8588	7431	4984	11490	3169	6042	9018	8879	3465	4505	8087	7261	19128	990	9029	11169	16778	16955	8277	25039	22902	5704	3006	2315	23180
238		871295	183	117098			unknown	0.982886	0.167546	0.349406	0.600241	1.26078	0.23173	117098	488	106	931	584	136	635	534	511	156	299	686	560	425	123	615	55	356	115	433	715	155	2312	206	898	476	665	530	92	1451	246	1051	164	231	1766	180
239		417882	255	117024			unknown	0.744582	0.537391	0.777536	0.904213	0.975581	-0.0247224	117024	1171	810	1274	473	7398	1496	2891	2049	5361	1336	1362	1413	1765	2060	344	1239	52	1869	2666	1192	3408	1087	1776	2974	1348	2453	102	872	3767	2839	2388	2101	2053	5586	665
240		260848	218	111791			unknown	1.2696	0.0540518	0.0966147	0.326055	1.16388	0.151757	111791	2382	1820	3948	3419	5149	4207	836	2147	3957	3134	3617	3383	2874	5391	1374	2999	3443	6286	4692	3939	4469	3754	4256	1686	3482	4257	7281	4588	4563	3184	5555	4682	2959	3986	5942
241		723255	202	110343			unknown	0.595207	0.0800269	0.880496	0.937083	1.01406	0.0139662	110343	622	485	884	1401	1172	1034	1443	2009	701	789	958	1017	945	1144	406	778	1094	1023	943	1243	507	931	1872	785	498	1545	1444	763	946	1097	1087	1057	789	1268	1869
242		507400	205	110018			unknown	0.348544	0.273136	0.0664791	0.264638	1.25995	0.231075	110018	253	270	447	740	292	982	703	410	227	571	290	403	301	599	840	662	427	1191	443	420	584	825	450	750	121	274	653	583	1019	348	543	578	413	465	481
243		776960	325	109809			unknown	1.13099	0.533239	0.285551	0.559928	0.710734	-0.341456	109809	46	60	558	656	447	744	448	93	1180	171	835	98	172	292	1417	104	255	45	1320	198	605	522	1569	483	75	116	183	109	896	215	187	100	75	886	194
244		492257	257	109708			unknown	0.789626	1.45606	0.791478	0.912735	0.991424	-0.00861313	109708	41	50	2619	74	400	17174	98	63	645	172	7602	45	103	134	185	129	87	129	244	50	1249	2399	210	493	91	134	306	55	962	82	154	112	67	293	95
245		536825	161	109617			unknown	0.627672	0.0826018	1	1	1.02707	0.0267074	109617	953	299	388	954	809	538	567	369	1857	618	630	426	311	609	111	278	294	727	474	638	588	323	583	496	579	880	325	606	763	2203	715	591	428	1079	1165
246		453786	263	109587			unknown	0.693658	0.298906	0.646385	0.828316	1.07339	0.0708213	109587	1300	196	436	710	764	288	721	362	2243	608	511	667	299	552	62	282	212	581	342	524	764	164	527	281	669	589	116	568	821	2185	1248	390	466	1025	895
247		529626	103	109464			unknown	0.413902	0.385926	0.487264	0.720289	1.29481	0.258365	109464	1698	1090	3664	2652	1346	3473	6760	3057	5209	4321	1728	3526	3216	1413	527	4370	1997	1906	2522	5433	3200	5975	1618	7502	1778	2911	6540	2511	1806	1818	5326	17454	3726	2564	9977
248		544491	193	107882			unknown	0.877736	0.0941168	0.226091	0.503234	0.791514	-0.233808	107882	445	294	339	511	472	377	487	551	760	2034	431	637	699	492	388	444	566	216	3270	513	3127	287	978	287	953	770	1107	161	356	314	758	913	4520	753	1214
249		238992	244	106936			unknown	0.750672	0.538657	0.720566	0.864681	1.08926	0.0854974	106936	693	824	1280	2665	1311	2775	963	604	1159	2139	1962	1551	470	2022	1105	1052	3449	1717	1059	2893	4329	1085	1120	606	921	1582	2202	1415	1138	1348	2135	2273	141	1788	1070
250		645056	274	106904			unknown	1.66542	0.362669	0.000576905	0.0198316	2.27772	0.823176	106904	1131	411	1302	2085	1308	1561	2593	868	1468	1124	827	1591	1493	1166	414	1014	1486	1243	1211	1368	1294	2185	1557	1834	1769	1415	827	1448	1273	2062	1049	2137	247	426	721
251		487051	231	106899			unknown	0.57412	0.596321	0.973119	0.985015	1.00655	0.00652593	106899	1159	309	1946	1605	1040	3345	1357	1631	1586	1208	359	557	686	2398	888	436	2195	1842	1644	1455	1725	1068	664	1071	304	1834	1530	1572	2396	2007	1617	2186	2119	2371	991
252		362788	183	105538			unknown	0.759556	0.244142	0.60056	0.799296	1.57636	0.45512	105538	1341	313	3781	722	130	2625	505	837	316	1850	862	1974	943	755	1695	120	1276	239	836	1407	689	9993	68	564	1673	1371	2133	118	3790	1230	1491	332	1357	4317	531
253		218263	85	104906			unknown	1.254	0.247997	0.125549	0.364648	1.11695	0.1106	104906	5816	8075	24360	11653	10083	13270	10774	13270	7538	16377	17820	16651	14724	11317	3890	6832	10819	26985	21553	11521	16320	17881	11804	2816	16295	21172	37422	14166	18102	12871	14999	23638	7679	25362	17075
254		373630	117	103102			unknown	1.28534	0.109528	0.0381139	0.181369	1.18242	0.167564	103102	21384	16198	38929	33417	45322	52333	47804	48815	37230	17241	34790	29867	26923	57314	15355	29987	33195	56053	8657	38665	33477	36772	36184	14673	33132	40383	66117	41856	39559	52379	55290	48346	36049	56553	52370
255		344452	174	100912			unknown	0.757106	0.168485	0.268382	0.543158	1.23621	0.212049	100912	39280	13551	73636	27118	77640	98695	69835	64768	27736	51063	48639	68933	68593	63647	19348	49585	76046	64076	52259	62123	36090	116347	44831	13803	12919	36952	73814	79196	36725	141327	66216	108327	76405	45435	49763
256		436137	114	100666			unknown	0.87057	0.215363	0.484021	0.720289	1.0791	0.0761311	100666	3558	1339	8193	6999	4967	9634	5993	6133	3632	2826	6022	4674	3855	7875	3423	4269	7860	6176	4478	6862	5002	6702	4764	1705	5440	7097	13666	3460	4302	7090	5522	4481	3878	6109	7541
257		269489	258	97753			unknown	1.19478	0.408991	0.0905324	0.320345	1.21446	0.194296	97753	352	593	1144	552	1569	1026	2005	636	1061	981	970	670	1073	2000	263	372	1122	2234	1428	885	1367	960	1439	516	1214	1097	3036	502	1127	2155	1608	2001	1358	1706	820
258		298031	88	89250			unknown	0.723022	0.742933	0.447574	0.691401	0.872601	-0.136277	89250	7717	2478	1592	1356	2660	1044	4650	5235	2037	5118	3040	14640	18981	3120	147	27966	2845	2040	3952	628	2758	1775	7110	1735	1131	6721	782	48587	1807	8986	3697	7182	1498	2106	4516
259		246645	85	88502			unknown	1.23548	0.333761	0.11444	0.350949	1.18839	0.172603	88502	7141	7926	22762	10805	10937	13918	13512	15301	8799	16415	17692	16763	14651	13993	4161	8202	10622	31210	21562	12136	10959	16985	12007	3807	16767	19727	36156	11870	17868	14044	16028	30153	2579	13985	19195
260		703420	117	87834			unknown	0.770394	0.689161	0.872325	0.935138	1.08516	0.0817261	87834	2893	3014	6351	3234	104769	3584	5934	5363	3116	8974	3944	4120	7246	7424	613	4659	3069	8076	4544	2762	2315	3623	6576	2170	4786	3221	4490	12833	3160	5343	7458	14660	5316	3329	5764
261		275248	117	87792			unknown	0.504348	1.07271	0.602368	0.799296	1.03835	0.0376354	87792	87485	82065	199866	86564	2411	432595	83941	396746	11559	102279	191342	72537	105393	344427	177323	221126	164591	634917	9133	378642	3424	346359	90028	172	541315	300329	311723	49913	2263	697809	397285	384524	75491	989	302538
262		243063	91	87756			unknown	0.795841	0.358543	0.829659	0.925819	0.937326	-0.0647241	87756	4246	1661	11726	7293	6669	12437	5670	9504	7604	3002	9972	7519	4669	6123	2708	3499	7722	10605	6846	10232	11582	6083	6087	4375	5584	12118	20659	6505	8399	6836	6095	7814	5216	9723	1789
263		896008	290	86075			unknown	1.1362	0.395335	0.0333293	0.164266	1.77875	0.575909	86075	383	187	693	958	976	605	1106	649	734	412	603	753	794	698	232	737	469	583	667	736	702	795	972	462	446	715	903	592	654	827	547	926	256	565	356
264		1023169	223	85651			unknown	1.0408	0.0638798	0.13954	0.367477	1.23277	0.209263	85651	102	66	128	141	1198	11458	114	177	281	84	198	120655	112473	538	79	191155	194	114	428	106	260	511	249	204178	28902	252	223	200	225	244	246	303	124	219	123
265		543414	252	65419			unknown	0.57813	0.0939529	0.573795	0.781418	1.07401	0.0714014	65419	2241	549	2143	2997	1830	2464	2078	3920	1727	1939	5266	7151	8028	2580	2368	3123	7449	580	3044	1991	2522	2853	3814	3284	3357	1990	3437	1550	1714	1688	3332	1700	3272	4940	3484
266		753486	369	62263			unknown	0.610708	0.772326	0.933895	0.959124	0.838968	-0.175583	62263	1654	4379	13321	8443	5564	4822	14390	3710	1887	9734	5858	4392	10086	9212	3451	5323	7971	8742	2754	12944	2519	6105	8330	2261	3016	7569	7722	8436	1353	15342	9732	15731	3141	755	1087
267		798275	117	43580			unknown	1.03524	0.578878	0.100848	0.330614	1.25724	0.228915	43580	430	630	1244	1122	1071	2494	1636	1852	1506	2993	1014	1475	3691	1640	348	895	822	1850	1417	1177	1442	869	1190	1805	1263	1581	1903	1242	1126	1737	2268	4971	771	1324	2126
268		701804	116	42357			unknown	0.494742	0.620591	0.324635	0.569316	1.15663	0.145513	42357	659	789	1402	1330	13778	1987	1664	958	1309	4272	1027	1976	3204	1990	320	579	1070	1650	567	1018	1363	796	5172	902	1604	2110	2038	1572	1175	2018	1828	6062	2079	1128	1635
269		243240	187	42187			unknown	1.4308	0.275912	0.0116672	0.0862537	1.33463	0.288652	42187	624	593	1717	1262	1244	1353	1845	1558	980	1187	1326	1303	1406	1673	371	955	1252	1703	1765	1162	1550	1447	1149	479	2192	1925	3024	1138	1829	2551	1885	2543	998	1677	2400
270		323785	248	41989			unknown	1.03967	0.201	0.119278	0.357081	0.812314	-0.207869	41989	1457	1067	1099	1561	1813	2368	4490	1824	3456	725	6856	2075	1895	14711	1005	985	995	1135	1117	1911	1386	859	1179	850	4770	1162	879	2231	1069	2330	5957	1700	8649	7338	1392
271		411774	240	41836			unknown	0.811832	0.254491	0.684045	0.84771	0.750159	-0.28747	41836	919	759	1939	715	677	1046	2414	4548	488	1854	1081	851	924	1172	460	475	591	1206	617	245	1369	369	1884	175	783	433	416	798	2477	1774	1171	629	1108	970	1283
272		568579	197	41811			unknown	0.894614	0.280101	0.568497	0.77933	1.00854	0.00850433	41811	321	364	750	780	669	806	464	497	521	539	524	455	631	604	251	423	1543	1014	1156	601	384	596	588	135	763	950	834	606	1186	577	609	1025	434	572	1187
273		465573	271	34183			unknown	0.81562	0.61599	0.488888	0.720289	1.06327	0.0613493	34183	310	270	465	455	1910	685	769	321	2651	1210	612	456	414	417	426	193	445	380	432	596	3109	877	567	396	1946	472	1727	557	2383	246	987	641	459	1878	766
274		656117	298	34172			unknown	0.635504	0.115891	0.602368	0.799296	0.76319	-0.270248	34172	499	40	560	4313	376	1086	4103	1567	700	1154	2509	583	472	351	5297	190	1358	652	1364	250	1438	323	2945	206	444	300	178	184	619	3436	320	158	130	266	52
275		691117	297	34169			unknown	0.480456	0.168327	0.421668	0.663604	1.23349	0.209847	34169	459	274	917	4009	618	1034	4321	9328	959	1052	1908	654	726	2268	1027	152	2384	2387	3841	108	509	432	3558	2036	4107	1559	770	199	1730	1284	1344	215	454	835	976
276		439992	109	34163			unknown	0.988082	0.188617	0.685949	0.84771	0.969741	-0.0307265	34163	881	295	1453	1698	872	1947	1001	777	747	469	602	902	646	721	550	792	1835	825	1484	880	1269	978	800	1607	715	1346	998	663	1084	1167	1074	1147	1361	1362	1016
277		953282	298	34157			unknown	0.268416	0.148584	0.552767	0.760284	1.10049	0.095759	34157	93	310	49	35	70	332	160	833	146	89	103	804	817	112	38	39	644	114	195	293	65	656	85	645	111	57	119	75	473	98	103	70	68	163	70
278		701515	140	34152			unknown	1.522	0.285144	0.00788746	0.0736921	0.579281	-0.545968	34152	265	198	396	221	429	336	1170	566	726	472	479	476	494	598	310	293	250	518	778	451	558	410	590	346	480	758	736	418	525	555	799	390	1148	2030	1863
279		850910	217	34149			unknown	0.726134	0.156311	0.20221	0.464612	0.704407	-0.350399	34149	983	5066	4332	1820	8612	3545	1354	1383	1343	18918	1133	23791	28026	1913	539	4125	1204	6050	1747	1286	763	11801	1087	2858	21398	1097	2592	4205	2549	2112	895	1439	1671	5671	2319
280		732016	398	34144			unknown	0.606528	0.219497	0.960721	0.974849	1.10262	0.0976849	34144	27	219	615	629	326	360	561	514	375	543	541	2022	5194	609	779	220	410	186	881	505	386	408	2061	116	211	2043	287	266	365	669	191	82	211	393	117
281		654984	172	34138			unknown	0.538364	0.0843209	0.0410962	0.189042	1.59054	0.464075	34138	169	57	439	132	209	249	439	171	758	421	356	97	101	244	181	126	96	235	198	2050	436	507	410	1298	782	502	929	1570	281	134	359	404	47980	255	939
282		278969	177	34135		C0108	unknown	0.32442	0.50227	0.515303	0.7306	1.38798	0.327853	34135	1142	1410	3191	403	1289	3386	3201	2026	1541	1775	3191	3555	2307	3879	772	1990	422	2596	3425	1531	8239	1775	3654	714	4619	1328	1297	7060	2729	2459	659	5764	5807	4581	2311
283		652053	172	34128			unknown	0.90659	0.0671477	0.00138097	0.0317624	1.84777	0.613981	34128	301	257	569	372	500	850	774	334	1715	2196	700	559	550	350	244	947	138	235	222	4966	955	838	14208	5876	1335	539	2352	38838	178	247	684	937	47980	533	1003
284		528242	215	34113			unknown	0.846732	0.137003	0.613246	0.808547	0.947249	-0.0541934	34113	1567	604	3812	377	1115	3398	8093	3564	8208	8861	2390	2588	3487	1503	1193	1605	1423	1550	2472	5438	4108	6791	1611	3179	2483	3156	7627	2405	1092	737	5887	23394	762	2109	2061
285		642259	297	34108			unknown	1.87372	0.299886	0.00464736	0.0583032	0.721902	-0.325866	34108	2635	1014	2905	4022	4412	3337	4138	2790	1776	3186	3503	3312	3276	3869	1214	4087	2987	2558	1984	728	2910	2456	3396	179	2366	597	1751	3158	3210	7752	2970	4644	3969	3402	2798
286		635709	205	34103			unknown	1.16446	0.283122	0.190543	0.443172	1.41761	0.348974	34103	1701	454	4452	5000	1686	3628	2653	9482	14560	15516	5492	1548	1005	2131	715	818	2413	3674	2350	39816	4116	6520	4593	44122	9911	4461	23776	19539	2241	4749	4862	5778	1930	2366	8919
287		604262	117	34089			unknown	0.997352	0.103156	0.0842943	0.313636	1.24384	0.218206	34089	2701	1265	4209	5642	3455	4273	6364	4563	3832	5116	2589	2398	2619	3683	1157	2269	6707	3067	2275	3786	1912	3962	4071	14393	3356	5857	3613	6678	3986	5114	4591	4652	1649	764	4043
288		723290	117	34085			unknown	0.42823	0.296018	0.847891	0.931105	1.13883	0.130003	34085	722	647	2364	1687	2383	2451	1836	2255	2218	951	6162	922	1369	1917	561	1880	1457	1833	4895	1693	7971	2578	2697	1316	1267	2014	1979	12132	10437	1555	1315	1287	4290	15509	2162
289		821752	169	34083			unknown	0.588692	0.230666	0.659462	0.834915	1.06332	0.0614005	34083	129	80	318	402	1051	592	320	590	310	310	350	533	721	578	111	440	202	103	358	268	193	255	410	143	406	178	606	71	314	949	116	278	269	345	674
290		575403	114	34081			unknown	0.549888	0.373089	1	1	0.985007	-0.0151069	34081	267	108	915	1927	842	947	992	667	963	515	594	587	438	812	125	493	392	668	484	1183	1273	494	400	591	658	573	877	398	1114	713	324	934	648	884	209
291		438287	224	34027			unknown	1.28794	0.228227	0.000179905	0.0106401	0.348926	-1.05289	34027	53	750	127	48	425	393	128	278	669	452	3513	539	494	82	466	160	94	2225	109	84	57	174	42	40	143	119	124	563	95	120	120	79	499	94	73
292		727583	316	34022			unknown	0.564742	0.110231	0.0960867	0.326055	1.38274	0.324064	34022	465	49	60	73	171	1766	2468	278	588	115	516	491	658	339	674	41	150	80	521	635	859	76	210	100	2649	1918	109	695	92	470	93	134	507	569	157
293		922771	211	34018			unknown	0.543684	0.468005	0.697417	0.858391	0.995299	-0.00471213	34018	525	572	597	838	120	170	1057	741	179	300	2148	860	716	289	115	274	660	593	123	679	130	279	162	785	677	1536	886	257	142	980	820	720	129	92	447
294		499126	129	34017			unknown	0.570126	0.322832	0.726395	0.866303	0.813977	-0.205823	34017	2114	918	1680	4572	1000	1723	1542	1547	3287	9883	14299	1101	1703	21577	3682	430	876	984	2579	3977	2228	1367	4440	1550	808	3814	13908	3538	2964	1795	5072	6775	2435	6793	15989
295		494228	254	34015			unknown	1.7297	0.169637	0.000410959	0.015467	2.23385	0.803728	34015	2234	623	3712	659	1967	2799	4487	3371	1142	986	718	1416	1425	4676	281	509	2698	1385	821	2422	1117	420	2097	4676	4276	1229	1306	1684	3242	2673	2989	877	2008	1795	1190
296		492173	247	34014			unknown	0.799474	0.105046	0.927714	0.957528	1.02002	0.019825	34014	954	303	734	1657	405	716	2283	281	1125	3107	404	1111	821	629	669	297	785	554	1043	1217	682	496	1326	425	973	1131	2473	424	3124	768	2345	1243	1513	1558	4767
297		672331	313	34013			unknown	1.0072	0.763658	0.0815335	0.306863	0.496367	-0.70044	34013	32	83	955	141	388	409	49	248	447	203	2731	116	138	71	67	355	76	73	650	78	2424	382	552	35	64	151	107	1666	1889	56	158	194	82	1974	68
298		480236	129	34009			unknown	1.05812	0.494332	0.0129276	0.0892004	1.2141	0.194005	34009	3390	2512	6500	5290	6439	6072	1669	27237	5620	5025	3925	10112	10454	7980	5706	4190	6473	6751	5279	5245	5172	5372	5044	2119	5846	5596	9559	5180	5028	7323	8306	7167	833	6858	4421
299		539618	245	34007			unknown	1.09487	0.107348	0.233129	0.510664	0.900967	-0.104287	34007	3809	713	7564	6207	1129	5371	12233	11403	2059	6732	11390	3356	3196	8150	7191	1113	5872	5869	3793	1143	4810	2065	6177	2568	4557	3130	1558	917	14000	4943	5717	1837	894	644	2498
300		475394	113	34001			unknown	1.03556	0.815906	0.251928	0.530839	0.966261	-0.0343214	34001	3549	2283	4338	2758	1190	2899	1733	5818	21502	1422	5930	4501	2554	4969	5560	4073	4815	2949	2960	3317	1412	2730	3592	8494	1201	1853	7654	7675	963	4482	7380	3522	3982	2082	5853
301		423723	244	33999			unknown	0.80971	0.121426	0.140245	0.367477	1.20001	0.182334	33999	1043	645	1918	1805	1706	1821	2945	2360	1448	1617	1126	737	2231	1030	952	1946	2281	2313	2053	1524	2106	2299	1972	382	1101	1384	1392	1287	1521	2327	1033	3177	1438	715	2381
302		261405	182	33997			unknown	0.2782	0.22809	0.493787	0.722199	1.13846	0.129676	33997	10373	3893	15561	29072	19030	13741	10699	4672	11392	13447	8859	29258	27789	7131	8126	26817	18478	11578	22277	17381	4951	10720	12469	14202	28436	18241	2808	1827	18845	4063	10953	8471	2818	16130	13554
303		472302	143	33993			unknown	0.925218	0.257976	0.843832	0.931105	0.896379	-0.109392	33993	61639	58623	72911	36880	29664	46977	50711	77967	23701	34175	68619	16875	19086	58475	145142	17458	64798	43037	25517	35425	44717	35074	36315	11010	27705	41579	68980	19510	92097	31729	31545	21075	20731	35438	21704
304		523208	255	33983			unknown	0.612114	0.667455	0.505309	0.725988	1.27087	0.239705	33983	83	225	323	86	2422	338	476	146	1640	774	507	61	553	642	43	443	84	74	1353	103	1005	390	609	1247	113	441	159	2067	673	399	398	648	506	1844	92
305		927063	375	33462			unknown	0.6906	0.265103	0.0605631	0.253264	0.598856	-0.512734	33462	79	625	134	128	115	110	1673	508	374	118	8456	356	312	375	30	382	3645	54	183	462	121	215	76	906	909	1223	192	351	236	153	61	147	137	116	101
306		931270	199	33410			unknown	0.52986	0.0708551	0.312067	0.561517	1.38856	0.328266	33410	366	138	804	553	1674	731	852	1031	1508	902	475	1057	888	552	199	923	950	404	573	310	425	769	419	595	346	1119	632	481	585	381	918	989	685	817	123
307		599952	103	33282			unknown	0.464384	0.262044	0.423168	0.663604	1.06594	0.0638578	33282	29311	34720	41275	50428	29445	50586	65305	34103	61673	246238	31333	4518	24644	34032	12486	2879	45924	43669	31259	67821	43265	83966	46310	50096	122107	38863	143900	41697	35931	28395	47691	73324	36934	35419	101569
308		598557	103	33142			unknown	0.546368	0.0793407	0.130749	0.36721	1.21986	0.198739	33142	27410	34762	39966	53336	29467	50586	65697	34305	62919	251603	30988	24860	24155	34053	12751	32919	42692	43582	31259	68741	40806	83966	46647	46995	113374	38938	128655	40117	14232	29681	46332	72929	36854	1008	101783
309		455951	259	33006			unknown	0.455458	0.268204	0.166313	0.405021	1.04308	0.042178	33006	657	809	4737	1781	1373	911	3246	898	916	526	5874	363	306	8661	471	2475	491	1443	1082	677	899	1211	2036	176	599	1366	2154	756	1081	1194	4224	6171	8208	4194	1310
310		848824	98	32536			unknown	0.91451	0.197951	0.50863	0.725988	1.05685	0.0552915	32536	617	250	2197	2413	1319	1624	689	1366	1486	344	2149	1146	855	1541	152	1417	391	948	2632	1278	1483	4434	1222	374	378	607	2024	1696	988	1579	1186	450	513	764	610
311		960273	375	32529			unknown	0.746662	0.132242	0.11989	0.357081	1.30857	0.268935	32529	605	459	663	2525	1072	384	598	860	942	868	700	1098	860	647	269	1192	614	634	959	392	561	787	1872	2921	644	1231	380	639	671	1015	938	603	716	1582	648
312		573554	166	32528			unknown	0.651462	0.0914992	0.466392	0.707093	0.585613	-0.535096	32528	4287	581	3749	25664	2512	6184	32594	13936	4191	11591	15696	4419	3792	1832	25077	1004	7486	5430	8335	1762	5478	1807	18647	1231	3021	1953	993	854	3978	24765	2826	1848	1137	990	1770
313		253754	245	32247			unknown	1.49722	0.426718	0.00696937	0.0703737	1.48195	0.393357	32247	11271	5496	6023	1747	13648	3525	16653	14560	15202	11336	4509	12157	11665	14492	941	12433	1569	14091	15302	5105	29311	7745	16304	3998	4803	4796	7345	11823	13906	20400	12671	17486	10847	21210	16839
314		626052	287	32158			unknown	0.888666	0.323218	0.121128	0.358193	1.12344	0.116394	32158	727	184	745	1322	770	866	754	619	1128	566	658	652	577	1049	284	840	802	802	969	835	1433	594	857	259	763	987	919	416	615	906	814	747	546	1062	782
315		624025	297	32151			unknown	0.816908	0.0871575	0.680237	0.845704	0.925465	-0.0774589	32151	1116	491	1101	1592	827	1452	2050	1021	1481	994	832	956	1064	1685	363	1275	1171	1337	829	1420	1064	1206	1061	920	1016	1455	1425	1059	1465	3061	1175	1959	1805	683	1199
316		533104	117	32148			unknown	0.3845	0.216964	0.82562	0.925819	1.01306	0.0129779	32148	835	337	501	2058	2065	2042	1719	926	2234	16195	4857	1055	1471	866	2023	1559	1176	546	1931	2146	1797	1904	613	746	2053	2167	1442	789	1186	2087	1293	1482	705	3079	1156
317		985235	297	32146			unknown	0.37928	0.458454	0.888683	0.940722	1.13053	0.122683	32146	420	402	563	1052	886	371	1014	370	500	448	517	2281	2316	762	273	792	1035	236	1092	784	652	1799	176	2251	571	1326	758	700	1208	1551	712	276	911	121	344
318		893542	317	31961			unknown	0.592908	0.234409	0.0987122	0.326935	1.90134	0.642559	31961	519	269	917	1251	696	837	3772	997	3184	1130	2240	1272	1280	678	611	144	716	338	2426	324	2107	1631	1117	4022	1106	1722	11744	588	89	495	5299	1504	490	2299	4589
319		485306	129	31960			unknown	0.981504	0.132067	0.303463	0.561517	0.846721	-0.166384	31960	9505	2111	11454	12777	2753	10114	22322	19552	4499	19599	16559	8633	9025	10473	7346	3298	14109	10964	8948	4236	7948	2901	14793	6939	8636	3410	6998	1602	21574	10452	14476	3835	2182	4320	6724
320		830685	223	31935			unknown	0.786564	0.181517	0.0236442	0.123908	0.512653	-0.668156	31935	218	1471	373	627	112	1460	557	3595	1070	963	832	9927	9309	297	457	125	383	136	1001	637	334	3903	392	1253	1093	783	632	210	3360	392	459	216	190	356	191
321		758379	228	31926			unknown	0.648914	0.686841	0.456917	0.695473	1.14549	0.135832	31926	421	975	113	85	251	57	173	341	486	4722	129	147	147	172	55	309	41	157	419	72	1080	63	362	265	121	189	166	100	231	81	397	117	133	992	527
322		982923	223	31848			unknown	0.350912	0.102994	0.280905	0.553784	0.768068	-0.263877	31848	870	3102	740	833	721	3814	2215	6903	1708	3175	1739	19077	16259	1016	1525	378	4833	415	1193	953	569	11842	802	3230	2204	2080	625	233	7374	603	830	396	538	1183	435
323		611255	214	31764			unknown	0.43722	0.0851824	0.456929	0.695473	1.08993	0.0861161	31764	2039	2887	3138	3695	1676	4046	5429	2317	4860	22452	1050	1957	1659	2654	958	2089	3436	3391	1983	5881	3307	7141	3422	3851	10924	2636	12172	2956	2566	1794	3471	5462	2900	1018	8068
324		630679	292	31695			unknown	0.629146	0.188005	0.577332	0.783657	0.830673	-0.185519	31695	836	601	1490	3060	1251	1147	2106	1375	1831	1036	1903	1118	1393	1232	638	1181	1741	892	1243	2651	1169	1537	2299	983	1171	1704	698	1314	1504	2339	806	1586	1032	820	1843
325		720468	113	31688			unknown	0.465314	0.676165	0.537296	0.75107	0.807568	-0.213728	31688	110	95	685	159	1366	1762	200	137	1285	215	2895	263	167	507	106	463	305	285	578	203	2197	797	582	328	156	181	209	3562	3906	196	250	319	1606	4194	540
326		544826	205	31664			unknown	0.56554	0.140039	0.420173	0.663604	1.09622	0.0918724	31664	4973	3656	4636	2721	5165	5179	7082	5039	9680	23417	3897	3776	3575	3732	1074	2180	6096	1747	1961	7000	4298	3852	7807	2467	10270	6663	12784	3126	3560	4532	12059	7405	5431	6192	13366
327		571711	140	31659			unknown	0.571554	0.0926116	0.929774	0.957528	1.05905	0.0573678	31659	7003	1482	2385	6595	4302	3352	3100	1395	13393	3307	4509	2384	2062	2268	687	1336	1667	4855	2100	2503	3308	1623	2334	1563	3938	5741	1736	2095	4876	14774	3937	2404	2433	5789	8149
328		680429	140	31626			unknown	0.890358	0.212105	0.0784077	0.297805	1.20775	0.188762	31626	1674	1130	3132	2363	2542	2505	2660	2670	1179	546	2371	2493	2101	2640	392	2159	1606	3105	2703	2207	2556	2154	1947	1308	1015	2110	2905	2202	2152	4158	2419	3069	3236	3827	2803
329		775489	91	31581			unknown	0.97426	0.457247	0.453797	0.695473	1.29238	0.256486	31581	8337	759	714	969	3654	901	1469	3813	5440	3202	1078	1893	6479	2053	381	9639	749	1013	4785	775	2739	1837	10536	12717	904	2115	1810	2553	1869	1329	2774	1196	521	4545	2783
330		908138	254	31572			unknown	0.621668	0.105661	0.319568	0.565392	1.23652	0.212304	31572	516	211	733	903	1870	676	917	1078	639	1601	1110	4922	5438	1565	380	762	873	495	1270	959	646	234	647	454	1050	523	311	244	665	837	1218	246	257	677	835
331		753501	294	31564			unknown	0.733266	0.138733	0.853986	0.932851	1.11371	0.1077	31564	1088	1379	12477	27199	3478	11447	8203	12114	9931	3028	18764	20455	19220	1332	7935	893	5137	1200	4075	1096	1995	605	7768	500	9449	8400	3613	1086	958	870	4855	1091	250	2745	4350
332		856175	285	31563			unknown	0.828414	0.270733	0.392343	0.64182	1.03182	0.031324	31563	1817	794	3526	4241	3798	3188	4433	3416	3727	2111	2542	2733	3250	2568	993	1644	3137	2483	2696	3136	2630	2947	3651	1864	1587	2841	2908	1178	2583	3718	3114	2530	2505	3187	2884
333		440141	172	31559			unknown	0.758892	0.0558146	0.0620042	0.254156	1.5811	0.458121	31559	9922	1347	5132	10012	4635	4335	2461	2427	3473	12877	2347	89860	80524	8500	3984	11356	9712	10307	20618	2131	2031	14967	1998	2795	16161	6165	1948	2437	5062	18335	4575	5628	2254	3116	48652
334		514624	122	31557			unknown	0.396173	0.279692	0.646384	0.828316	0.798056	-0.225576	31557	620	410	1289	945	1949	1314	1418	2643	1733	648	972	1055	929	2283	468	1424	953	1426	638	1597	977	1664	3284	124	348	3005	1390	718	852	1719	1661	1057	1754	839	472
335		913814	246	31556			unknown	1.41458	0.364008	0.022396	0.1205	1.84806	0.614138	31556	733	2926	1589	1689	1840	1849	1902	1193	829	924	1316	1388	1224	1327	498	1442	1227	1034	1110	1251	1138	1680	1801	1057	591	976	1344	1250	713	1290	1068	1235	243	823	258
336		716398	295	31549			unknown	0.381518	0.704086	0.149532	0.382138	0.68523	-0.378	31549	68	40	280	140	391	247	60	86	403	81	727	607	96	74	1880	128	84	89	1655	94	1156	329	150	108	389	90	252	1089	1332	71	1260	103	222	641	181
337		424066	85	31408			unknown	0.908508	0.30093	0.858055	0.933876	0.972502	-0.0278827	31408	7144	10204	23505	11363	11614	15558	12111	15490	9863	16063	15173	14767	15159	14704	5956	10668	10754	34702	21110	12467	10374	19002	13445	3850	19496	15617	31992	12909	22135	14679	16088	28312	9491	14504	20567
338		457416	85	31359			unknown	1.06619	0.268081	0.540723	0.75107	1.10118	0.0963838	31359	1537	1779	5063	3279	2509	3035	3058	1914	2680	3198	4015	3459	3371	3668	994	1918	2686	6479	4191	2601	2871	4695	2618	1121	3521	4098	8540	2570	4621	3231	4013	5216	1938	3552	4024
339		607947	117	31288			unknown	0.831636	0.24513	0.262815	0.540913	1.67406	0.515254	31288	1298	98	2407	1937	919	1634	2448	2500	5798	399	1235	795	866	764	1654	247	6707	1216	447	435	375	495	272	5553	5765	11642	454	1493	1615	910	597	4652	178	4931	261
340		372067	85	31285			unknown	0.577578	0.37803	0.761686	0.890785	0.986317	-0.0137778	31285	2464	2727	6301	3409	3174	4277	3050	5126	2878	5175	4893	6021	5602	5406	1601	2941	4859	7665	7856	3607	3269	5164	4239	1375	5153	5554	10554	4691	6776	5072	5789	9007	3183	7098	6273
341		553709	105	31267			unknown	0.597638	0.518067	0.050962	0.221478	1.41031	0.343809	31267	12862	36458	3560	2788	4104	2176	5847	6815	12628	147473	1856	4618	4225	3098	1436	8698	1504	2354	8254	3322	17178	2857	7728	5259	4066	5477	1468	2424	2398	2869	8745	22875	3628	18176	13191
342		645260	204	31222			unknown	0.42654	0.268921	0.845861	0.931105	1.10532	0.100134	31222	1639	3774	2255	35176	21608	3757	6007	1924	7191	3247	3131	11426	12573	6399	1238	1321	31851	6418	1255	3162	8135	11615	6095	166577	1899	8301	2865	3189	2610	3016	16739	43351	9437	22839	8695
343		527116	217	27147			unknown	0.718238	0.0585485	0.467979	0.707093	0.872255	-0.136674	27147	1751	1313	4768	2096	1065	4458	11005	4275	9661	12920	2042	4171	4147	2061	1571	1850	1906	1633	2949	8247	4901	8490	2243	30765	3027	3760	7259	3287	1476	1543	7197	28974	853	2969	2708
344		379514	228	26868			unknown	1.36206	0.140874	0.12301	0.361177	1.1114	0.105622	26868	1413	1032	2339	1857	2517	2537	2810	2768	326	1803	1933	1676	1664	3044	908	1694	796	2997	2575	2198	2362	1762	602	800	1681	2355	3841	2338	2307	2793	3190	3237	1863	3016	3230
345		308124	85	23635			unknown	1.0906	0.355313	0.291445	0.561517	1.21243	0.192631	23635	2876	4440	11549	5581	4150	7541	7098	6053	4105	8336	8845	6579	7261	6236	1130	3747	5663	15089	9811	4198	4727	8887	5169	1769	7226	8913	13065	4282	9011	7368	5889	13079	5621	5763	7365
346		230574	170	22423			unknown	0.721442	0.682588	0.809509	0.919749	1.21931	0.198284	22423	1503	1378	10540	5006	4406	6265	2255	2251	2895	753	8913	1460	974	4948	1558	2895	4076	8053	7016	8887	1507	8545	5042	1006	9805	9750	23300	9004	3896	4948	6516	3925	1282	1598	4975
347		354891	144	18242			unknown	0.427136	0.299025	0.210587	0.479028	0.913759	-0.0901885	18242	853	378	889	1666	1357	6061	1431	1000	1122	2684	1002	1603	936	1184	2471	5826	1331	816	3209	617	3675	1372	960	780	1203	969	1007	599	3498	649	815	667	3834	4053	14441
348		783164	319	18241			unknown	0.46524	0.105486	0.271709	0.543158	0.728925	-0.316184	18241	457	31	141	61	249	74	114	63	36	58	93	74	40	53	23	44	86	82	43	243	452	75	50	144	333	94	119	1152	66	66	3469	96	44	57	126
349		415283	131	18173			unknown	0.836244	0.183851	0.312066	0.561517	0.903932	-0.101001	18173	901	424	1912	14570	1926	2200	6331	550	5548	4122	994	819	1153	1004	695	987	1195	991	1193	2033	4358	644	1195	1591	1894	9520	4219	689	3323	1954	3899	2884	2579	10186	1064
350		227179	173	17664			unknown	0.877558	0.508931	0.622375	0.812818	0.990344	-0.00970327	17664	895	977	2381	6629	2097	2083	2720	8540	3136	1872	4295	1485	3535	2044	1604	1205	3289	3575	6138	4908	3312	3949	3231	1834	3584	2437	9100	6557	2103	2226	9109	3966	4127	7794	3501
351		535097	275	17651			unknown	1.40388	0.206729	0.0086455	0.0757118	1.37071	0.31533	17651	311	290	856	496	564	526	702	835	489	591	415	654	586	640	227	382	562	873	713	483	621	572	658	248	655	656	1473	598	739	717	751	946	472	797	763
352		694324	204	17463			unknown	0.842142	0.562784	0.35613	0.606546	0.861801	-0.148731	17463	1161	325	3203	2039	1079	2138	3572	1529	5424	1055	778	1361	1464	1018	605	1819	1310	2977	1745	3046	581	1393	1730	1546	3095	4763	4373	833	1104	1341	842	3346	3032	2226	978
353		587510	292	17334			unknown	0.315348	0.217007	0.65759	0.834915	1.07209	0.0696055	17334	607	86	175	2957	621	747	743	345	856	1757	632	818	637	576	256	631	121	160	354	339	318	429	267	205	873	1242	373	230	254	491	1236	447	289	378	938
354		265535	267	17068			unknown	0.438048	1.40781	0.66888	0.838966	0.998223	-0.00177825	17068	2668	2116	2936	14013	5247	2928	6363	6333	1809	16815	3227	1968	6358	5373	1152	3999	10395	6232	4219	1908	3481	2730	2259	1202	33126	9576	5822	4109	7870	11778	5455	7086	3064	3672	13048
355		679092	333	16809			unknown	1.13662	0.260714	0.103017	0.330614	1.20668	0.187872	16809	1474	833	2517	6403	3412	2119	2730	2667	4591	1787	2179	2334	2439	2510	685	1432	996	2811	2048	2461	1596	2290	5973	7410	2210	4255	613	1141	1816	2755	3169	2290	2274	1173	2748
356		742150	319	16747			unknown	0.333706	0.29177	0.130085	0.36721	1.29021	0.254803	16747	356	323	1645	1984	1427	1002	1871	2298	999	837	1212	1828	1864	1132	648	1157	2107	828	596	1168	1446	2397	1614	1458	1376	931	3162	1903	2386	1752	2120	2022	1887	1280	1317
357		471357	143	14778			unknown	0.904056	0.146412	0.872325	0.935138	0.92419	-0.0788375	14778	61639	58623	71559	37735	29664	46977	50784	78733	23701	34175	64517	25850	19994	54446	145142	17458	64778	43037	25517	35425	44271	35074	36455	11010	27731	41579	68980	19510	91197	31729	33332	21075	20731	35438	21704
358		693311	159	14736			unknown	0.617994	0.197668	0.255158	0.530839	0.815502	-0.203952	14736	487	101	501	2266	318	432	1219	1515	595	747	608	1148	938	929	636	543	680	1355	1123	286	811	312	2132	265	5024	431	466	1162	436	1414	341	321	822	412	635
359		516866	117	14703			unknown	0.785088	0.267426	0.309592	0.561517	1.15228	0.141745	14703	931	336	479	551	1311	1898	1266	1278	739	4696	4443	544	573	1350	1064	337	1513	1323	753	999	1308	1466	397	453	2049	3278	1836	292	639	1116	4786	403	741	1310	869
360		494397	219	14698			unknown	0.63978	0.0994943	0.244495	0.527192	0.632886	-0.457465	14698	1916	759	1039	2713	1396	2695	1819	1075	4829	5176	3649	983	1010	5981	1088	1009	1462	964	1665	1208	887	1859	798	1049	83591	6949	964	1280	1512	1465	7969	1799	2531	16389	1944
361		546577	245	12444			unknown	1.11759	0.0684899	0.255162	0.530839	0.860575	-0.150155	12444	6005	1271	12049	12370	3810	11066	24451	19309	4189	10057	19153	6647	6150	9771	11314	3040	9186	10472	6299	2677	7271	2824	12414	2825	6888	5161	3164	1338	22018	10506	9668	3287	1812	3667	3957
362		562517	291	12390			unknown	0.724466	0.710508	0.184459	0.436378	0.866865	-0.142872	12390	41	11	206	100	545	363	71	117	1054	175	184	59	62	121	103	162	139	88	214	83	613	300	155	365	182	198	178	118	466	168	242	28	154	612	96
363		781638	382	12387			unknown	0.386676	0.254408	0.367028	0.617681	0.854041	-0.157776	12387	32	121	597	221	1065	762	419	67	1794	244	581	88	392	465	233	494	498	94	676	361	689	721	844	515	83	622	185	403	501	360	238	436	456	959	132
364		258689	218	12046			unknown	1.60726	0.0744381	0.00328882	0.0523682	1.19589	0.17889	12046	2428	1839	4265	3419	5149	4866	4664	5796	4279	3146	3617	3383	3231	5391	1374	2997	3407	6559	4262	3981	4134	3754	4304	1686	3482	4638	7309	4561	4563	5541	5801	6261	3914	5571	6178
365		911271	259	11353			unknown	0.744152	0.0605868	0.68024	0.845704	0.890126	-0.116392	11353	3646	1024	2886	5277	2435	3142	5792	3210	3382	2503	2498	3193	3238	2037	443	2746	3962	2299	2552	3808	2043	4010	9430	5407	2258	3215	3406	2092	2784	4655	3075	2891	2848	5931	4685
366		336339	249	10962			unknown	1.11598	0.235104	0.167906	0.406508	1.18649	0.171002	10962	1391	492	3073	1878	2902	1329	2063	3234	2424	1327	1069	369	1042	1604	565	1219	1528	3648	1481	2186	2294	740	2171	560	1797	2946	6730	2953	2865	2812	2878	2908	1904	2390	3722
367		843931	217	10176			unknown	1.02735	0.247892	0.190543	0.443172	0.884827	-0.122363	10176	1951	876	9161	5697	5072	8797	6407	1919	4448	1217	7620	8984	7718	2988	2939	4178	9050	3155	3882	6479	4232	6595	5568	1556	2641	9292	7722	3412	2483	5073	3153	1900	2688	4297	966
368		623699	353	8240			unknown	1.06527	0.365052	0.430708	0.670352	1.29833	0.261083	8240	523	103	1261	171	980	710	947	923	992	494	421	743	462	1108	292	1052	357	870	468	1167	698	999	502	579	1028	835	2406	876	815	132	1178	810	552	554	592
369		522175	174	7408			unknown	1.13062	0.211719	0.00121702	0.0296381	0.611476	-0.49188	7408	354	435	453	320	841	1528	590	394	1812	292	248	155	201	714	583	234	297	274	654	492	519	1352	301	115	540	1485	603	348	667	822	451	505	1184	548	496
370		592794	332	7402			unknown	1.43888	0.631121	0.000410959	0.015467	0.253977	-1.37051	7402	110	134	229	190	305	213	236	108	554	904	180	234	372	429	115	515	143	378	575	214	149	122	146	142	491	147	88	80	514	312	284	453	455	3077	2120
371		241903	244	6104			unknown	0.74743	0.364054	0.547605	0.755695	1.11565	0.109441	6104	792	829	1280	3247	1311	2729	1530	871	1159	2163	2126	773	1445	2022	1338	743	4370	1717	1752	1392	4369	1085	1120	27	921	1649	2202	1458	58	1457	2122	2553	1092	1788	1070
372		301233	188	5990			unknown	0.88592	0.429666	0.393774	0.64182	0.816544	-0.202674	5990	96	126	626	607	588	763	399	429	1095	284	427	487	275	531	254	652	671	607	420	541	664	931	301	487	538	595	1029	930	1084	627	119	776	759	1181	113
373		408373	263	5900			unknown	0.488716	0.410213	0.446022	0.691401	1.17121	0.158039	5900	1056	556	1702	1579	1341	1684	1355	1272	1655	1351	1973	1142	960	1056	899	962	2083	454	1353	2562	2469	746	1521	324	1549	1709	1466	1250	935	1489	1095	2232	597	1541	1399
374		414447	140	5483			unknown	1.41628	0.104466	0.0179554	0.107666	1.18941	0.173454	5483	4281	2819	8250	6265	7981	9307	9983	9089	6628	5296	6427	6110	5512	9926	3235	5603	7270	10644	6753	7368	6982	6829	7348	2869	7071	7593	14906	5772	6639	9285	10120	8696	6164	6571	10759
375		494094	85	5346			unknown	1.34972	0.280814	0.0437369	0.19591	1.18601	0.170592	5346	3157	3479	10735	5439	5463	7940	6726	7409	4419	6557	8475	8679	7304	8753	3269	4584	5780	13926	10883	5778	5352	7303	5473	2060	7204	6240	16794	4983	9740	6955	8199	12780	5549	6885	9103
376		264730	198	4976			unknown	0.958164	1.45661	0.0329046	0.164127	0.323038	-1.12998	4976	1349	309	20336	37054	4045	54205	2863	1323	6300	2059	21263	3456	1003	3871	9383	1809	28576	7083	2352	14887	9049	10538	2336	4301	5497	24953	70671	1809	5000	2894	1424	4459	1264	4980	1654
377		1200184	316	4937			unknown	1.12924	0.181256	0.495422	0.722199	1.0384	0.0376823	4937	579	578	1889	1002	1306	1375	1204	1385	901	1131	1421	1298	1195	1217	425	529	938	2526	1815	1129	1323	1291	971	426	1267	1285	2656	955	1619	1204	1554	1573	835	1367	1375
378		618681	204	4766			unknown	1.45126	0.642878	0.0179556	0.107666	0.623678	-0.472121	4766	2701	805	4927	2784	874	320	4589	4589	1251	1281	6645	897	990	5259	1996	5934	3583	1355	4139	1231	1868	4971	657	1684	4408	1575	2922	2851	5910	1968	2059	3737	646	5044	3420
379	FACUYWPMDKTVFU-BYPYZUCNSA-N	815363	204	4716	440053	C03584	unknown	0.846288	0.107351	0.530479	0.747001	1.13588	0.12741	4716	890	1087	672	5409	2355	712	6137	795	1218	995	751	912	995	813	252	706	817	1868	666	1140	3081	858	1465	881	783	4286	2575	1487	665	956	2993	1741	1726	4675	2653
380		348297	240	4559			unknown	0.72053	0.541258	0.598762	0.799296	0.935615	-0.0665512	4559	4982	1103	3678	1880	16939	3260	3430	2307	9555	6445	4764	8007	11361	4477	1323	22468	2059	1509	7344	2014	6870	1701	6304	17990	3775	4668	625	82	9741	1203	3869	2647	1704	18946	3184
381		271256	262	4531			unknown	1.79766	0.477152	0.000622732	0.0198316	2.51658	0.922901	4531	901	735	502	173	1166	403	997	2069	1360	1264	341	731	804	1914	95	1076	155	2133	1437	320	1358	625	1268	586	561	373	1052	1500	1463	1864	1612	1997	1337	2256	2219
382		629429	245	4529			unknown	1.0789	0.220557	0.412739	0.659745	0.876265	-0.132087	4529	5518	538	15057	27938	639	7753	23461	24852	910	10380	29298	4681	4217	11429	17374	1144	42872	14270	5605	756	2747	11144	29321	568	9181	939	686	6525	19693	12023	5390	1058	7756	559	24405
383		922565	259	3294			unknown	0.663622	0.0984691	0.375353	0.624094	0.992854	-0.00717166	3294	584	184	592	823	746	640	961	521	380	231	574	547	564	571	165	498	650	466	493	595	361	774	1500	829	458	716	705	384	497	948	566	761	526	905	782
384		295060	184	3228			unknown	0.592694	0.786356	0.935957	0.959124	1.07933	0.0763418	3228	749	1523	36480	20517	10835	113493	5212	8266	55510	5778	19950	5361	2178	57460	12101	7167	13492	35480	10892	22690	22027	76043	6003	2512	15336	44164	124058	56897	17479	53219	9654	45424	33489	20267	14305
385		756161	204	3161			unknown	0.833388	0.109779	0.730287	0.866303	0.974305	-0.0260313	3161	623	185	224	845	593	880	1451	465	1214	5220	1445	411	417	936	707	70	487	339	1472	350	721	312	573	3466	1400	1651	831	314	425	730	1667	520	393	494	1479
386		605198	223	3029			unknown	0.611876	1.95001	0.00838584	0.0754726	2.4938	0.913809	3029	188	101	482	166	1197	368	2341	1435	872	514	381	1380	14834	673	122	549	107	257	58	151	233	161	936	595	1009	431	328	3219	840	1994	2292	779	316	962	1386
387		380544	85	2936			unknown	1.31755	0.192416	0.137482	0.36721	1.08675	0.0831914	2936	9898	7941	25127	16557	18510	24856	19259	20734	14722	15300	20245	17592	14633	23955	7144	12652	17768	32415	21246	19249	17628	20704	16444	6083	18206	23748	44603	17429	21722	21480	22967	30303	14336	13533	24046
388		292320	145	2476			unknown	0.272664	1.41475	0.705104	0.858391	1.45994	0.378393	2476	515	49	2512	1357	183	2661	101	1452	2667	123	1141	391	250	475	697	679	1060	802	219	2015	8090	1462	151	2550	2031	1029	1219	1949	1365	1605	1208	709	1225	298	1335
389		594117	292	2193			unknown	0.850586	0.152041	0.720567	0.864681	1.09335	0.0892426	2193	1988	801	1342	3625	2733	2845	2361	1931	540	2465	176	1910	2058	1557	562	4244	3578	1851	2243	1258	2306	3595	2019	2779	3853	3748	2242	1708	2115	2861	4266	875	421	3025	3933
390		250126	85	2061			unknown	1.14294	0.315263	0.260613	0.539469	1.0644	0.062412	2061	1874	2712	8569	3977	3746	4110	3534	4264	3043	5215	5729	5200	5111	4369	1555	2632	3410	9556	6830	4032	4035	6155	3812	1537	4935	6283	10839	3605	8012	4687	4407	9097	2749	3895	5688
391		632838	245	2031			unknown	0.996142	0.0799084	0.230097	0.506702	0.928248	-0.0744563	2031	14215	2612	25487	42999	4768	31103	109036	49023	24481	55316	53719	15291	14975	27069	44445	1299	42872	34696	17659	6450	20277	9979	31297	19190	24451	13770	24013	6525	30292	48634	43134	17404	7765	6792	23672
392		320124	156	1996			unknown	0.97265	0.236278	0.269503	0.543158	1.08316	0.0798808	1996	469	1102	1498	799	1634	1913	1940	1085	3731	3803	6844	1402	1111	3016	1347	1476	1333	1960	1542	1884	3320	1232	1142	457	1624	922	1371	2258	2070	1527	2261	3549	2216	3839	1645
393		422675	103	1981			unknown	0.7001	0.084342	0.91948	0.956444	1.03535	0.0347418	1981	19896	10432	30244	39611	29132	33013	60574	43339	33240	31079	44969	22891	21862	29748	22689	17972	87398	27849	25889	21082	17247	15115	31526	13909	26228	37207	26640	18127	29879	22449	61249	33293	23115	19567	26377
394		406089	117	1970			unknown	0.792118	0.185358	0.853986	0.932851	1.04472	0.0437453	1970	3990	687	3134	9019	778	2029	3759	2286	8138	6091	1272	1480	2278	2278	936	1513	2634	2393	1112	2839	6090	2993	2685	1317	3858	5775	5425	9191	2877	2814	12104	5279	3813	13185	2119
395		493346	173	1909			unknown	1.26754	0.103771	0.10804	0.338851	1.07923	0.0762491	1909	2983	2109	6049	4768	5840	5477	5812	6528	4260	2009	5125	4470	4258	6950	2060	3726	4838	6993	3108	5393	4646	4822	4830	209	4952	6337	9476	5257	5388	7545	7498	7607	4747	6184	6826
396		573497	85	1878			unknown	1.18348	0.240063	0.134757	0.36721	1.20673	0.187911	1878	2401	2300	8145	5677	4230	4414	4145	4093	3228	4186	5498	4614	4775	5380	1538	3129	4033	7455	6784	4209	4032	4971	3896	3065	5090	5890	11050	3922	6386	4541	6547	8828	3241	4547	8126
397		592702	85	1875			unknown	1.29784	0.277467	0.161603	0.401619	1.24069	0.21567	1875	2556	2403	7493	4500	3557	5329	5058	4820	3511	4831	5427	4012	4432	6433	1551	3024	2708	10660	7783	4117	4334	5300	2905	1729	5201	5739	12811	4084	6259	4941	5979	9353	3521	5078	7053
398		642597	174	1806			unknown	0.625758	0.412159	0.62972	0.819647	0.839563	-0.174874	1806	113	158	4231	1400	20414	2262	589	263	1764	491	2657	353	258	614	466	343	475	153	885	431	1887	1549	1764	670	510	340	473	7768	760	579	264	240	2553	839	134
399		627764	120	1725			unknown	2.82658	0.426238	5.38958e-06	0.000743763	0.516364	-0.660944	1725	1835	3484	13588	8269	5152	7010	8131	5913	2557	6589	7975	7268	5755	7169	4310	5041	5323	10280	7818	10097	2770	9946	4389	1388	7509	9263	10632	3438	6069	7172	7334	11709	4333	4329	7161
400		505341	223	1704			unknown	1.27456	0.603084	0.0227026	0.1205	2.83121	1.0407	1704	588	461	805	633	5497	863	7336	4015	3291	2060	1649	634	832	2774	69	2874	810	242	343	651	1303	1075	5516	626	720	2630	841	10539	561	8953	2927	3999	1248	4401	7035
401		478613	159	1700			unknown	1.20204	0.124934	0.0220931	0.1205	1.21303	0.193118	1700	8706	6621	17954	1355	17568	17203	19004	19155	15157	11465	15242	12859	6258	22688	6952	921	15656	1343	16118	14503	13991	13570	15603	5372	15218	17807	27548	14752	16803	22873	21326	20936	12956	19091	21984
402		743774	262	1684			unknown	0.34338	0.310699	0.186177	0.437939	1.44042	0.364934	1684	113	81	255	292	295	121	620	633	205	193	198	379	436	200	106	96	270	88	361	275	433	635	290	386	282	347	461	449	559	357	454	379	428	431	353
403		540033	217	1673			unknown	1.40304	0.115256	0.00200348	0.0393822	0.584932	-0.53626	1673	1763	509	2401	2200	1572	2230	4293	3795	1911	5241	4807	1899	1654	3418	1594	4593	2477	1832	7397	1244	2087	1680	2142	3407	8855	2615	2005	1480	3502	5981	4642	1676	1506	2097	3574
404		594945	117	1064			unknown	0.631998	0.649042	0.542439	0.75107	1.31696	0.275327	1064	5157	5388	6938	6537	5434	8367	14762	10667	17804	20873	5532	10694	15961	812	1903	41228	7781	9703	29066	8282	2131	5576	7962	3607	46515	8822	10925	7568	9327	11824	18862	33517	6376	8072	21468
405		220340	85	1029			unknown	0.983562	0.216938	0.488892	0.720289	1.09434	0.0901473	1029	5912	5042	22346	3050	7042	11035	10774	8657	7387	14094	17820	10341	14724	13546	3890	6998	10609	29406	21439	11521	16320	5611	11804	1618	16295	21070	34591	6462	9767	10328	8546	27439	11773	25362	16944
406		473671	180	889			unknown	0.915787	0.235571	0.773565	0.902129	1.05942	0.0577218	889	400954	134791	1312984	887773	846476	1331535	756697	824877	654485	486887	979339	662597	401728	884761	438769	509866	923306	1089364	615658	1047043	718072	1026464	683522	270146	652857	1243970	2102856	590052	795015	841760	853952	608946	611685	988258	632611
407		227730	173	657			unknown	0.895258	0.502721	0.648247	0.828316	0.957833	-0.0430821	657	988	977	2381	4546	2097	2083	2720	8969	3136	1168	4692	1485	3535	2418	1604	1205	3097	3842	6697	4811	144	3933	3231	1834	4416	2329	9100	6557	2288	2226	9109	3966	4127	7767	3627
408		336870	157	490			unknown	0.977532	0.660564	0.699339	0.858391	1.17854	0.164277	490	11871	5978	19951	34882	36011	31770	18153	52941	42353	14805	70365	25120	14065	30300	9013	13833	19758	56964	15909	19701	16265	24382	23637	38024	37420	36593	130479	71633	59254	19386	29869	26058	16322	24891	52856
409		311994	231	448			unknown	1.18824	0.532425	0.0581223	0.245537	1.42224	0.352234	448	6221	4816	1634	1470	8912	3363	13675	9856	11224	7205	3415	4983	4434	13661	1187	7758	2034	10160	13861	2901	20633	4157	11083	2359	3586	3040	5145	8671	12311	11317	12518	14074	9738	21761	12134
410		878989	122	168			unknown	0.802558	1.14703	0.0110779	0.083386	1.99289	0.689586	168	186	728	128	148	1540	172	166	228	459	192	94	176	256	312	29	290	134	531	785	89	317	253	1341	339	369	183	252	1296	208	517	1228	2696	131	202	4135
411		246162	204	137			unknown	1.44876	0.0509995	0.0187244	0.107666	1.19004	0.173989	137	67453	43902	153883	119445	140645	148907	138781	149556	125307	90400	120519	99760	82507	164696	45179	90809	109576	178925	137418	128903	140671	120191	120993	48511	105027	134516	249727	131609	143148	151045	158988	168438	102274	163058	163155
412		272380	104	128			unknown	1.14912	0.252789	0.402461	0.650855	1.01193	0.011864	128	672	538	425	1325	2168	2211	1341	1429	2796	2264	1326	1481	2129	2308	627	1017	1281	2705	1679	1476	3325	1317	1329	829	1163	1646	2753	1658	2761	2073	1761	964	1407	3146	1826
413		247887	85	62			unknown	0.869838	0.582792	0.618716	0.810596	0.865827	-0.14407	62	7141	2615	21905	5759	11208	12508	13512	15301	3043	16415	17387	5205	4758	13993	3662	8202	10675	31210	21562	11606	4035	17510	3812	1537	15733	19644	31752	11870	20789	14044	16525	8465	8617	3895	19195
414		397287	97	39			unknown	1.53278	0.0850939	0.00595689	0.0646435	1.21293	0.19304	39	27253	19504	60659	46257	54996	58418	58600	61333	46677	34754	47353	45004	41643	66057	20458	40437	50314	73019	50711	53231	42774	49285	49753	19474	34248	58551	82313	53893	53547	64657	66429	73466	47052	60526	70231
[truncated: 86 more columns]
